# Supplementary material for: Multiple Processes May Involve in the IgG4-RD Pathogenesis: An Integrative Study via Proteomic and Transcriptomic Analysis
Source: Front Immunol. 2020 Aug 20;11:1795. doi: 10.3389/fimmu.2020.01795 (PMC7468437; doi:10.3389/fimmu.2020.01795)
Supplement: Table S1 — Differentially expressed proteins between IgG4-RD patients and controls in tissue. [file Table_1.XLSX]

## Sheet: Table S1
Uniprot	Protien	Mean_Ratio_IgG4_RD.VS.Control	Ratio_IgG4_RD.VS.Control	SD_IgG4_RD.VS.Control	Pvalue_IgG4_RD.VS.Control	Expr	Gene Symbol
Q9H171	ZBP1	4.79	2.395|2.413|7.039|7.301	2.754	0.02035	red	ZBP1
Q14761	PTCA	4.65	3.042|2.320|7.435|5.791	2.386	0.01338	red	PTPRCAP
P20273	CD22	3.46	2.536|2.258|4.750|4.304	1.248	0.007757	red	CD22
P01861	IGHG4	3.33	1.840|1.750|4.945|4.771	1.77	0.03283	red	IGHG4
Q6PHR2	ULK3	2.96	2.737|3.173|2.720|3.210	0.268	0.000161	red	ULK3
Q96QA5	GSDMA	2.96	2.034|1.992|3.928|3.867	1.088	0.01246	red	GSDMA
P16402	H13	2.92	2.101|2.202|3.537|3.848	0.9	0.00709	red	H1-3
P01906	DQA2	2.69	2.425|1.665|3.946|2.734	0.949	0.01307	red	HLA-DQA2
Q14739	LBR	2.62	2.220|1.280|4.004|2.994	1.156	0.03621	red	LBR
Q9H251	CAD23	2.6	1.714|2.046|3.026|3.605	0.872	0.01303	red	CDH23
P28845	DHI1	2.54	2.851|2.334|2.710|2.247	0.291	0.000519	red	HSD11B1
Q9ULQ1	TPC1	2.42	1.477|1.422|3.454|3.344	1.127	0.04795	red	TPCN1
Q14213	IL27B	2.35	2.761|3.174|1.599|1.852	0.744	0.01517	red	EBI3
Q8NHJ6	LIRB4	2.25	1.848|1.458|3.159|2.520	0.75	0.02041	red	LILRB4
P07333	CSF1R	2.22	1.898|1.953|2.535|2.505	0.344	0.00205	red	CSF1R
P06729	CD2	2.21	2.186|1.219|3.499|1.955	0.95	0.04396	red	CD2
P16403	H12	2.18	1.444|1.551|2.532|3.177	0.828	0.03228	red	H1-2
Q8N386	LRC25	2.08	1.720|1.688|2.453|2.442	0.429	0.006435	red	LRRC25
P62328	TYB4	2.08	1.730|1.644|2.521|2.424	0.457	0.007656	red	TMSB4X
Q8NCE2	MTMRE	2.06	1.762|1.706|2.443|2.346	0.384	0.004743	red	MTMR14
Q9Y3A3	PHOCN	2.04	1.380|1.553|2.440|2.795	0.684	0.02953	red	MOB4
P54284	CACB3	2.03	1.377|1.586|2.369|2.779	0.658	0.02735	red	CACNB3
Q9UJ90	KCNE5	2.03	1.846|1.245|3.003|2.027	0.73	0.03551	red	KCNE5
P35236	PTN7	2	1.427|1.495|2.475|2.622	0.631	0.0267	red	PTPN7
Q14956	GPNMB	1.99	1.538|1.557|2.399|2.471	0.513	0.01487	red	GPNMB
Q9BYX7	ACTBM	1.99	1.448|1.374|2.591|2.533	0.666	0.0338	red	POTEKP
Q6P531	GGT6	1.98	1.825|2.355|1.629|2.118	0.32	0.003655	red	GGT6
A0A075B6K5	LV39	1.97	1.920|1.870|2.069|2.016	0.09	8.536e-05	red	IGLV3-9
Q9BXX0	EMIL2	1.97	1.498|1.466|2.289|2.624	0.579	0.02232	red	EMILIN2
Q9Y5W8	SNX13	1.95	1.643|1.670|2.224|2.258	0.338	0.004899	red	SNX13
Q8TBY0	RBM46	1.94	1.611|1.420|2.491|2.240	0.507	0.01735	red	RBM46
Q92989	CLP1	1.92	2.073|1.824|2.001|1.771	0.143	0.000414	red	CLP1
Q99788	CML1	1.91	2.363|1.945|1.814|1.506	0.355	0.00651	red	CMKLR1
P02746	C1QB	1.91	1.613|1.423|2.504|2.092	0.487	0.01639	red	C1QB
P01920	DQB1	1.9	2.737|1.969|1.692|1.214	0.637	0.0378	red	HLA-DQB1
P12107	COBA1	1.89	1.348|1.362|2.407|2.462	0.624	0.03873	red	COL11A1
Q9Y228	T3JAM	1.87	1.211|1.600|2.010|2.648	0.614	0.03929	red	TRAF3IP3
P31146	COR1A	1.86	1.564|1.405|2.412|2.044	0.459	0.01694	red	CORO1A
P01850	TRBC1	1.85	1.765|1.840|1.847|1.954	0.078	8.59e-05	red	TRBC1
Q6JBY9	CPZIP	1.85	1.686|1.438|2.295|1.982	0.371	0.009528	red	RCSD1
Q14019	COTL1	1.85	1.520|1.210|2.595|2.088	0.614	0.04224	red	COTL1
O75843	AP1G2	1.83	1.980|1.397|2.324|1.616	0.408	0.0136	red	AP1G2
P01860	IGHG3	1.82	1.535|1.671|1.821|2.260	0.315	0.005766	red	IGHG3
Q13907	IDI1	1.81	1.475|1.582|2.029|2.147	0.33	0.008064	red	IDI1
P61225	RAP2B	1.8	1.399|1.340|2.230|2.221	0.495	0.02866	red	RAP2B
P49863	GRAK	1.79	1.543|1.618|1.958|2.051	0.25	0.003741	red	GZMK
Q96D96	HVCN1	1.79	1.601|1.376|2.231|1.942	0.376	0.01305	red	HVCN1
Q9Y2C4	EXOG	1.78	1.560|2.299|1.528|1.717	0.358	0.009489	red	EXOG
O60814	H2B1K	1.77	1.455|1.338|2.239|2.051	0.442	0.02264	red	H2BC12
P0DI82	TPC2B	1.76	1.820|1.503|2.030|1.681	0.223	0.003092	red	TRAPPC2B
Q5M775	CYTSB	1.75	1.485|1.639|1.841|2.053	0.247	0.004233	red	SPECC1
Q9Y4H4	GPSM3	1.74	1.337|1.343|2.120|2.145	0.458	0.02965	red	GPSM3
P07948	LYN	1.73	1.423|1.396|2.064|2.037	0.37	0.01628	red	LYN
Q9NUS5	AP5S1	1.73	1.536|1.262|2.305|1.825	0.446	0.02628	red	AP5S1
Q9C0A0	CNTP4	1.73	1.370|1.325|2.134|2.106	0.447	0.02793	red	CNTNAP4
Q9ULH0	KDIS	1.72	1.475|1.909|1.532|1.983	0.258	0.005682	red	KIDINS220
P17927	CR1	1.72	1.420|1.466|1.957|2.048	0.326	0.01142	red	CR1
P15391	CD19	1.72	1.409|1.461|1.967|2.056	0.335	0.01247	red	CD19
P52429	DGKE	1.71	1.456|1.929|1.563|1.910	0.241	0.004947	red	DGKE
P20701	ITAL	1.71	1.389|1.279|2.173|2.003	0.443	0.03014	red	ITGAL
Q99538	LGMN	1.7	1.262|1.289|2.202|2.050	0.495	0.04355	red	LGMN
P05771	KPCB	1.69	1.568|1.182|2.310|1.705	0.468	0.03664	red	PRKCB
O60711	LPXN	1.69	1.513|1.155|2.309|1.769	0.485	0.04278	red	LPXN
P56279	TCL1A	1.69	1.245|1.280|2.116|2.116	0.493	0.046	red	TCL1A
P0C7W6	CC172	1.68	1.966|1.868|1.525|1.342	0.292	0.01087	red	CCDC172
Q9HB19	PKHA2	1.68	1.328|1.358|1.979|2.049	0.389	0.02399	red	PLEKHA2
Q5T1V6	DDX59	1.67	1.404|1.754|1.592|1.935	0.227	0.005117	red	DDX59
P13796	PLSL	1.67	1.542|1.261|2.105|1.756	0.356	0.01968	red	LCP1
P00813	ADA	1.67	1.312|1.388|1.930|2.058	0.377	0.02254	red	ADA
P55008	AIF1	1.67	1.421|1.298|2.154|1.801	0.388	0.02338	red	AIF1
P08579	RU2B	1.67	1.313|1.373|1.953|2.056	0.385	0.02386	red	SNRPB2
P08575	PTPRC	1.67	1.358|1.257|2.099|1.967	0.424	0.03244	red	PTPRC
P12544	GRAA	1.66	1.387|1.323|1.943|2.005	0.359	0.02049	red	GZMA
Q9UBR5	CKLF	1.65	1.601|1.369|1.976|1.666	0.25	0.007222	red	CKLF
Q13951	PEBB	1.65	1.323|1.402|1.951|1.934	0.336	0.01808	red	CBFB
P80723	BASP1	1.65	1.210|1.445|1.790|2.160	0.414	0.03226	red	BASP1
Q9UBS3	DNJB9	1.64	1.882|1.655|1.611|1.397	0.199	0.004127	red	DNAJB9
Q8WXW3	PIBF1	1.64	1.392|1.405|1.885|1.883	0.28	0.01109	red	PIBF1
Q12791	KCMA1	1.64	1.558|1.251|2.080|1.668	0.343	0.01973	red	KCNMA1
Q8WY22	BRI3B	1.64	1.328|1.190|2.113|1.911	0.446	0.04442	red	BRI3BP
Q13303	KCAB2	1.63	1.516|1.300|1.991|1.714	0.294	0.01337	red	KCNAB2
O75475	PSIP1	1.63	1.460|1.277|2.006|1.778	0.325	0.01813	red	PSIP1
Q8IV04	TB10C	1.63	1.490|1.267|2.043|1.732	0.333	0.01883	red	TBC1D10C
Q16799	RTN1	1.63	1.863|1.249|1.932|1.478	0.323	0.01914	red	RTN1
Q9Y6X9	MORC2	1.62	1.282|1.381|1.823|1.986	0.34	0.02191	red	MORC2
Q86VM9	ZCH18	1.62	1.680|1.228|2.050|1.518	0.343	0.02232	red	ZC3H18
Q8WWP7	GIMA1	1.61	1.440|1.272|1.957|1.752	0.307	0.01767	red	GIMAP1
Q9P1Z9	CC180	1.61	1.623|1.235|2.049|1.523	0.337	0.02179	red	CCDC180
A5PLL1	AN34B	1.61	1.526|1.214|2.038|1.649	0.341	0.02351	red	ANKRD34B
P01611	KVD12	1.6	1.544|1.629|1.573|1.647	0.048	7.254e-05	red	IGKV1D-12
O00422	SAP18	1.6	1.357|1.285|1.917|1.844	0.326	0.02152	red	SAP18
Q9H1C4	UN93B	1.6	1.166|1.306|1.868|2.063	0.432	0.04868	red	UNC93B1
Q96QC0	PP1RA	1.59	1.404|1.716|1.492|1.740	0.166	0.003203	red	PPP1R10
Q9BS92	NPS3B	1.59	1.324|1.444|1.730|1.859	0.248	0.01028	red	NIPSNAP3B
Q9ULZ3	ASC	1.59	1.474|1.298|1.887|1.684	0.255	0.01145	red	PYCARD
Q9Y606	TRUA	1.59	1.296|1.374|1.770|1.902	0.296	0.0175	red	PUS1
Q9HBI0	PARVG	1.59	1.453|1.163|2.129|1.615	0.405	0.03936	red	PARVG
P27449	VATL	1.58	1.748|1.411|1.755|1.419	0.194	0.005171	red	ATP6V0C
Q7Z449	CP2U1	1.58	1.488|1.364|1.809|1.672	0.197	0.005362	red	CYP2U1
P62304	RUXE	1.58	1.254|1.312|1.989|1.758	0.355	0.02986	red	SNRPE
P08709	FA7	1.58	1.243|1.226|1.988|1.848	0.399	0.04352	red	F7
Q9Y2E8	SL9A8	1.57	1.480|1.487|1.647|1.657	0.097	0.0007239	red	SLC9A8
O15145	ARPC3	1.57	1.494|1.353|1.754|1.688	0.183	0.004809	red	ARPC3
P20138	CD33	1.57	1.509|1.345|1.793|1.622	0.189	0.005244	red	CD33
P62310	LSM3	1.57	1.316|1.376|1.781|1.817	0.263	0.01354	red	LSM3
P29350	PTN6	1.57	1.385|1.283|1.861|1.735	0.276	0.01608	red	PTPN6
P25098	ARBK1	1.57	1.324|1.261|1.793|1.889	0.32	0.02464	red	GRK2
Q8NGT0	O13C9	1.57	1.280|1.200|1.970|1.816	0.384	0.04127	red	OR13C9
Q9BZJ4	S2539	1.56	1.463|1.388|1.735|1.672	0.165	0.003608	red	SLC25A39
O95816	BAG2	1.56	1.508|1.327|1.734|1.652	0.179	0.005062	red	BAG2
Q9NXH8	TOR4A	1.56	1.335|1.337|1.781|1.806	0.264	0.01429	red	TOR4A
P08631	HCK	1.56	1.272|1.408|1.687|1.856	0.264	0.01505	red	HCK
P09693	CD3G	1.56	1.393|1.219|1.939|1.702	0.32	0.02502	red	CD3G
P43378	PTN9	1.56	1.959|1.683|1.404|1.210	0.327	0.02626	red	PTPN9
O00767	ACOD	1.56	1.272|1.258|1.840|1.853	0.336	0.03025	red	SCD
O94804	STK10	1.56	1.333|1.189|1.873|1.854	0.353	0.03457	red	STK10
P33991	MCM4	1.56	1.252|1.191|1.892|1.908	0.393	0.04619	red	MCM4
P19397	CD53	1.55	1.554|1.338|1.774|1.544	0.178	0.00482	red	CD53
P02792	FRIL	1.55	1.358|1.657|1.417|1.756	0.19	0.00597	red	FTL
Q96LC7	SIG10	1.54	1.474|1.511|1.552|1.609	0.058	0.0001836	red	SIGLEC10
P62253	UB2G1	1.54	1.302|1.442|1.614|1.810	0.22	0.009338	red	UBE2G1
P35251	RFC1	1.54	1.252|1.453|1.677|1.766	0.231	0.01218	red	RFC1
P42331	RHG25	1.54	1.379|1.285|1.807|1.697	0.25	0.01386	red	ARHGAP25
Q8NF37	PCAT1	1.54	1.341|1.222|1.876|1.725	0.31	0.02609	red	LPCAT1
P33241	LSP1	1.54	1.383|1.148|1.964|1.647	0.351	0.03813	red	LSP1
P34741	SDC2	1.53	1.508|1.551|1.511|1.550	0.024	1.333e-05	red	SDC2
Q6SZW1	SARM1	1.53	1.439|1.576|1.578|1.543	0.065	0.0002863	red	SARM1
Q16512	PKN1	1.53	1.326|1.416|1.624|1.752	0.194	0.007056	red	PKN1
Q9Y4K4	M4K5	1.53	1.281|1.302|1.752|1.797	0.28	0.02036	red	MAP4K5
P84103	SRSF3	1.53	1.234|1.280|1.768|1.850	0.321	0.03027	red	SRSF3
P48169	GBRA4	1.53	1.231|1.225|1.847|1.830	0.353	0.03964	red	GABRA4
Q96LZ7	RMD2	1.52	1.639|1.544|1.509|1.399	0.099	0.00103	red	RMDN2
Q8IV53	DEN1C	1.52	1.484|1.354|1.704|1.554	0.146	0.003163	red	DENND1C
Q8IZV5	RDH10	1.52	1.437|1.325|1.734|1.601	0.18	0.005904	red	RDH10
Q9UHQ4	BAP29	1.52	1.507|1.306|1.749|1.533	0.181	0.006084	red	BCAP29
Q00613	HSF1	1.52	1.299|1.460|1.550|1.757	0.191	0.007298	red	HSF1
Q9BSC4	NOL10	1.52	1.795|1.518|1.518|1.253	0.221	0.01125	red	NOL10
P18440	ARY1	1.52	1.231|1.616|1.429|1.809	0.248	0.0158	red	NAT1
P17096	HMGA1	1.52	1.539|1.189|1.945|1.411	0.318	0.02915	red	HMGA1
P19971	TYPH	1.52	1.300|1.171|1.861|1.732	0.332	0.0375	red	TYMP
P16104	H2AX	1.52	1.217|1.224|1.788|1.840	0.343	0.04036	red	H2AX
P09429	HMGB1	1.52	1.441|1.110|1.984|1.540	0.361	0.04492	red	HMGB1
P26583	HMGB2	1.52	1.307|1.141|1.945|1.685	0.364	0.0461	red	HMGB2
P08514	ITA2B	1.51	1.563|1.391|1.637|1.454	0.11	0.001487	red	ITGA2B
P04839	CY24B	1.51	1.451|1.286|1.854|1.453	0.242	0.01339	red	CYBB
Q8WYJ6	43709	1.51	1.550|1.152|1.915|1.438	0.316	0.03207	red	SEPTIN1
Q92556	ELMO1	1.51	1.307|1.180|1.878|1.682	0.324	0.03506	red	ELMO1
P0DP01	HV108	1.5	1.386|1.447|1.553|1.618	0.104	0.001362	red	IGHV1-8
Q9NYQ7	CELR3	1.5	1.479|1.337|1.686|1.507	0.143	0.003429	red	CELSR3
P06753	TPM3	1.5	1.337|1.272|1.685|1.721	0.232	0.01437	red	TPM3
Q86UX7	URP2	1.5	1.292|1.252|1.766|1.704	0.269	0.02189	red	FERMT3
P40306	PSB10	1.5	1.436|1.188|1.852|1.526	0.274	0.02315	red	PSMB10
P24557	THAS	1.5	1.286|1.235|1.786|1.699	0.281	0.02516	red	TBXAS1
P61916	NPC2	1.5	1.225|1.273|1.689|1.811	0.294	0.02872	red	NPC2
P48960	CD97	1.5	1.261|1.181|1.833|1.735	0.329	0.0393	red	CD97
Q9BTT0	AN32E	1.5	1.304|1.168|1.955|1.573	0.347	0.04193	red	ANP32E
O96011	PX11B	1.49	1.456|1.321|1.653|1.513	0.138	0.003474	red	PEX11B
Q6P179	ERAP2	1.49	1.449|1.719|1.273|1.518	0.184	0.007967	red	ERAP2
P42574	CASP3	1.49	1.362|1.245|1.725|1.611	0.221	0.01403	red	CASP3
O60603	TLR2	1.49	1.425|1.180|1.835|1.528	0.271	0.02389	red	TLR2
Q8N423	LIRB2	1.49	1.164|1.343|1.597|1.840	0.295	0.0317	red	LILRB2
Q93091	RNAS6	1.49	1.150|1.410|1.534|1.880	0.303	0.03226	red	RNASE6
Q14699	RFTN1	1.49	1.208|1.208|1.829|1.708	0.327	0.04171	red	RFTN1
P25445	TNR6	1.49	1.103|1.360|1.563|1.934	0.351	0.04932	red	FAS
Q00722	PLCB2	1.48	1.491|1.510|1.447|1.455	0.03	3.829e-05	red	PLCB2
A0A0B4J2H0	HV69D	1.48	1.486|1.520|1.433|1.465	0.037	7.072e-05	red	IGHV1-69D
Q13099	IFT88	1.48	1.352|1.318|1.628|1.602	0.163	0.006129	red	IFT88
Q9UI08	EVL	1.48	1.471|1.246|1.703|1.515	0.188	0.009158	red	EVL
O15143	ARC1B	1.48	1.428|1.213|1.724|1.573	0.218	0.01421	red	ARPC1B
Q9H0Q0	FA49A	1.48	1.228|1.366|1.561|1.750	0.228	0.01605	red	FAM49A
P14207	FOLR2	1.48	1.295|1.223|1.739|1.652	0.256	0.02264	red	FOLR2
Q9H6E5	STPAP	1.48	1.131|1.599|1.349|1.849	0.311	0.03825	red	TUT1
P13284	GILT	1.48	1.205|1.165|1.747|1.786	0.337	0.04952	red	IFI30
P54687	BCAT1	1.47	1.631|1.449|1.490|1.321	0.128	0.003037	red	BCAT1
Q9Y4Z0	LSM4	1.47	1.340|1.385|1.579|1.595	0.131	0.003263	red	LSM4
P53355	DAPK1	1.47	1.530|1.233|1.757|1.368	0.225	0.01561	red	DAPK1
Q9Y6Z7	COL10	1.47	1.237|1.174|1.764|1.698	0.306	0.03978	red	COLEC10
Q06187	BTK	1.47	1.271|1.131|1.820|1.638	0.319	0.04555	red	BTK
P52790	HXK3	1.46	1.348|1.281|1.461|1.766	0.215	0.01311	red	HK3
P50552	VASP	1.46	1.398|1.223|1.708|1.513	0.204	0.01311	red	VASP
P14384	CBPM	1.46	1.218|1.409|1.493|1.738	0.216	0.01475	red	CPM
Q7Z5R6	AB1IP	1.46	1.369|1.173|1.738|1.576	0.246	0.0228	red	APBB1IP
A0PJW6	TM223	1.46	1.780|1.408|1.502|1.169	0.253	0.02366	red	TMEM223
Q14151	SAFB2	1.46	1.208|1.256|1.649|1.729	0.267	0.0283	red	SAFB2
P01903	DRA	1.46	1.514|1.126|1.815|1.402	0.285	0.03402	red	HLA-DRA
O43665	RGS10	1.46	1.289|1.159|1.806|1.576	0.29	0.03582	red	RGS10
P17844	DDX5	1.46	1.293|1.129|1.822|1.598	0.31	0.0429	red	DDX5
Q08431	MFGM	1.45	1.465|1.539|1.397|1.387	0.07	0.0006082	red	MFGE8
P07766	CD3E	1.45	1.474|1.185|1.734|1.410	0.226	0.01889	red	CD3E
Q71SY5	MED25	1.45	1.299|1.201|1.723|1.558	0.239	0.02261	red	MED25
O95470	SGPL1	1.45	1.205|1.245|1.670|1.679	0.26	0.02861	red	SGPL1
O75152	ZC11A	1.45	1.426|1.135|1.782|1.441	0.265	0.03062	red	ZC3H11A
Q9BZR8	B2L14	1.45	1.481|1.181|1.822|1.305	0.279	0.03176	red	BCL2L14
O60234	GMFG	1.45	1.308|1.139|1.863|1.505	0.311	0.04234	red	GMFG
O95400	CD2B2	1.45	1.193|1.173|1.714|1.702	0.303	0.04524	red	CD2BP2
Q9H8H0	NOL11	1.44	1.238|1.357|1.509|1.646	0.178	0.01042	red	NOL11
Q92688	AN32B	1.44	1.251|1.251|1.619|1.621	0.213	0.01788	red	ANP32B
Q8IYS1	P20D2	1.44	1.178|1.429|1.411|1.735	0.228	0.02079	red	PM20D2
P12111	CO6A3	1.44	1.142|1.242|1.605|1.751	0.29	0.04253	red	COL6A3
P09874	PARP1	1.44	1.229|1.137|1.733|1.660	0.3	0.04616	red	PARP1
Q9UKA9	PTBP2	1.43	1.442|1.271|1.606|1.387	0.139	0.00541	red	PTBP2
Q9HB90	RRAGC	1.43	1.302|1.222|1.634|1.548	0.196	0.01505	red	RRAGC
Q8IUE6	H2A2B	1.43	1.211|1.201|1.696|1.604	0.259	0.03258	red	HIST2H2AB
P01619	KV320	1.43	1.256|1.170|1.728|1.568	0.262	0.0327	red	IGKV3-20
Q9NU22	MDN1	1.42	1.358|1.332|1.556|1.434	0.1	0.002114	red	MDN1
Q9Y2U8	MAN1	1.42	1.282|1.340|1.474|1.565	0.128	0.004693	red	LEMD3
P18858	DNLI1	1.42	1.279|1.328|1.509|1.582	0.144	0.006214	red	LIG1
Q4VNC0	AT135	1.42	1.527|1.559|1.359|1.237	0.151	0.007629	red	ATP13A5
Q13422	IKZF1	1.42	1.366|1.213|1.646|1.474	0.182	0.01235	red	IKZF1
P01730	CD4	1.42	1.355|1.184|1.485|1.640	0.194	0.0161	red	CD4
P41240	CSK	1.42	1.219|1.266|1.567|1.629	0.208	0.01859	red	CSK
Q8IUX4	ABC3F	1.42	1.695|1.416|1.400|1.165	0.217	0.02105	red	APOBEC3F
Q8IV08	PLD3	1.42	1.228|1.223|1.660|1.550	0.224	0.02343	red	PLD3
Q96F15	GIMA5	1.42	1.459|1.149|1.719|1.370	0.236	0.02585	red	GIMAP5
Q5MNZ9	WIPI1	1.42	1.108|1.368|1.427|1.786	0.279	0.04085	red	WIPI1
P37235	HPCL1	1.42	1.285|1.116|1.754|1.519	0.278	0.0423	red	HPCAL1
Q96GA7	SDSL	1.41	1.476|1.340|1.476|1.349	0.076	0.001052	red	SDSL
P23610	F8I2	1.41	1.240|1.295|1.513|1.599	0.172	0.0114	red	F8A
P27707	DCK	1.41	1.350|1.142|1.705|1.438	0.233	0.02776	red	DCK
Q13790	APOF	1.41	1.707|1.484|1.318|1.148	0.239	0.02849	red	APOF
Q13601	KRR1	1.41	1.334|1.099|1.757|1.461	0.274	0.04259	red	KRR1
Q0D2K0	NIPA4	1.4	1.380|1.336|1.459|1.407	0.051	0.0003698	red	NIPAL4
Q9H0R8	GBRL1	1.4	1.405|1.277|1.527|1.403	0.102	0.002703	red	GABARAPL1
Q8NHV1	GIMA7	1.4	1.369|1.253|1.551|1.431	0.124	0.00489	red	GIMAP7
P21730	C5AR1	1.4	1.162|1.280|1.482|1.657	0.219	0.02574	red	C5AR1
P52566	GDIR2	1.4	1.281|1.123|1.701|1.501	0.253	0.03715	red	ARHGDIB
Q9Y3Z3	SAMH1	1.4	1.316|1.101|1.706|1.463	0.254	0.03972	red	SAMHD1
Q9NUV9	GIMA4	1.4	1.236|1.116|1.703|1.541	0.27	0.04556	red	GIMAP4
O94967	WDR47	1.39	1.331|1.498|1.285|1.426	0.096	0.002535	red	WDR47
Q96II8	LRCH3	1.39	1.267|1.447|1.348|1.501	0.104	0.003198	red	LRCH3
Q13588	GRAP	1.39	1.329|1.230|1.558|1.427	0.14	0.00773	red	GRAP
O43927	CXL13	1.39	1.175|1.331|1.422|1.626	0.188	0.01773	red	CXCL13
Q96RU3	FNBP1	1.39	1.283|1.168|1.632|1.476	0.206	0.02265	red	FNBP1
P23368	MAOM	1.39	1.245|1.166|1.555|1.583	0.213	0.02609	red	ME2
P63279	UBC9	1.39	1.168|1.231|1.518|1.648	0.229	0.03023	red	UBE2I
Q8N157	AHI1	1.39	1.588|1.613|1.178|1.196	0.239	0.03396	red	AHI1
Q8N511	TM199	1.39	1.645|1.561|1.219|1.148	0.246	0.03706	red	TMEM199
P36639	8ODP	1.39	1.284|1.113|1.678|1.475	0.244	0.03756	red	NUDT1
Q9Y6M5	ZNT1	1.38	1.345|1.391|1.360|1.416	0.032	0.0001016	red	SLC30A1
Q8WU79	SMAP2	1.38	1.337|1.273|1.564|1.337	0.128	0.005788	red	SMAP2
P43308	SSRB	1.38	1.433|1.197|1.571|1.333	0.158	0.01147	red	SSR2
P07197	NFM	1.38	1.410|1.633|1.156|1.333	0.198	0.02135	red	NEFM
Q96HV5	TM41A	1.38	1.177|1.236|1.516|1.591	0.204	0.02428	red	TMEM41A
Q9BWJ5	SF3B5	1.38	1.158|1.259|1.525|1.594	0.209	0.02547	red	SF3B5
Q8NBQ5	DHB11	1.38	1.177|1.211|1.534|1.593	0.215	0.0284	red	HSD17B11
Q92608	DOCK2	1.38	1.197|1.191|1.602|1.540	0.219	0.02892	red	DOCK2
P83111	LACTB	1.38	1.245|1.143|1.618|1.515	0.223	0.03133	red	LACTB
Q15052	ARHG6	1.38	1.396|1.114|1.686|1.340	0.235	0.03438	red	ARHGEF6
Q96BY6	DOC10	1.38	1.248|1.121|1.652|1.518	0.243	0.03847	red	DOCK10
P84243	H33	1.37	1.302|1.257|1.482|1.439	0.108	0.004161	red	H3-3
A0A0C4DH31	HV118	1.37	1.261|1.259|1.481|1.491	0.131	0.007135	red	IGHV1-18
Q8WYP5	ELYS	1.37	1.355|1.195|1.560|1.380	0.149	0.01058	red	AHCTF1
Q96A19	C102A	1.37	1.200|1.409|1.315|1.551	0.149	0.01068	red	CCDC102A
P82921	RT21	1.37	1.376|1.619|1.139|1.326	0.198	0.02461	red	MRPS21
Q8NDB2	BANK1	1.37	1.233|1.160|1.575|1.493	0.2	0.02596	red	BANK1
Q9BQP9	BPIA3	1.37	1.236|1.151|1.609|1.475	0.211	0.02928	red	BPIFA3
Q99549	MPP8	1.37	1.171|1.204|1.528|1.590	0.216	0.03016	red	MPHOSPH8
Q96E39	RMXL1	1.37	1.173|1.187|1.538|1.574	0.218	0.03208	red	RBMXL1
O15117	FYB1	1.37	1.301|1.140|1.718|1.326	0.245	0.03814	red	FYB1
Q8TAC9	SCAM5	1.36	1.268|1.384|1.331|1.445	0.075	0.001644	red	SCAMP5
Q9NUQ9	FA49B	1.36	1.360|1.224|1.510|1.362	0.117	0.005572	red	FAM49B
Q8WTT2	NOC3L	1.36	1.234|1.271|1.465|1.468	0.124	0.007042	red	NOC3L
Q92982	NINJ1	1.36	1.206|1.321|1.395|1.532	0.137	0.008792	red	NINJ1
Q8WUQ7	CATIN	1.36	1.313|1.546|1.193|1.406	0.149	0.01127	red	CACTIN
Q8IYB3	SRRM1	1.36	1.263|1.213|1.582|1.367	0.164	0.01449	red	SRRM1
P28676	GRAN	1.36	1.212|1.199|1.454|1.567	0.182	0.02066	red	GCA
O15511	ARPC5	1.36	1.274|1.166|1.615|1.402	0.193	0.02245	red	ARPC5
Q96FS4	SIPA1	1.36	1.215|1.208|1.406|1.622	0.196	0.02292	red	SIPA1
P07737	PROF1	1.36	1.191|1.179|1.547|1.520	0.202	0.02789	red	PFN1
P08133	ANXA6	1.36	1.169|1.160|1.567|1.551	0.228	0.0384	red	ANXA6
Q8ND76	CCNY	1.36	1.423|1.093|1.656|1.281	0.237	0.04211	red	CCNY
P01825	HV459	1.35	1.251|1.289|1.407|1.471	0.102	0.004073	red	IGHV4-59
P53680	AP2S1	1.35	1.197|1.342|1.353|1.513	0.129	0.00838	red	AP2S1
Q96EQ0	SGTB	1.35	1.205|1.275|1.463|1.476	0.136	0.009552	red	SGTB
Q8NF50	DOCK8	1.35	1.228|1.239|1.442|1.501	0.14	0.0103	red	DOCK8
P16885	PLCG2	1.35	1.206|1.230|1.471|1.505	0.157	0.01446	red	PLCG2
Q8TBM8	DJB14	1.35	1.236|1.152|1.561|1.464	0.191	0.02535	red	DNAJB14
P29083	T2EA	1.35	1.127|1.334|1.351|1.593	0.191	0.02538	red	GTF2E1
Q9BVJ6	UT14A	1.35	1.118|1.300|1.403|1.587	0.196	0.0279	red	UTP14A
Q9BTD8	RBM42	1.35	1.149|1.203|1.481|1.549	0.199	0.03025	red	RBM42
Q92619	HMHA1	1.35	1.278|1.099|1.629|1.399	0.222	0.03868	red	ARHGAP45
O75081	MTG16	1.35	1.509|1.592|1.152|1.148	0.234	0.04481	red	CBFA2T3
P42768	WASP	1.35	1.221|1.087|1.581|1.526	0.238	0.04779	red	WAS
Q9UBW5	BIN2	1.35	1.299|1.092|1.691|1.321	0.249	0.04914	red	BIN2
Q9Y6N5	SQOR	1.34	1.311|1.310|1.364|1.394	0.041	0.0003049	red	SQOR
Q9NRW3	ABC3C	1.34	1.290|1.282|1.382|1.391	0.058	0.0009259	red	APOBEC3C
P50453	SPB9	1.34	1.259|1.253|1.415|1.415	0.092	0.003598	red	SERPINB9
P17706	PTN2	1.34	1.244|1.270|1.399|1.445	0.098	0.004124	red	PTPN2
Q92522	H1X	1.34	1.201|1.285|1.438|1.451	0.121	0.007738	red	H1FX
Q8N138	ORML3	1.34	1.412|1.217|1.467|1.254	0.121	0.007843	red	ORMDL3
Q9H501	ESF1	1.34	1.255|1.206|1.507|1.401	0.138	0.01071	red	ESF1
Q5TBB1	RNH2B	1.34	1.257|1.178|1.518|1.422	0.154	0.015	red	RNASEH2B
P62875	RPAB5	1.34	1.196|1.212|1.453|1.490	0.155	0.01615	red	POLR2L
O75695	XRP2	1.34	1.246|1.154|1.502|1.448	0.165	0.01951	red	RP2
P80108	PHLD	1.34	1.207|1.163|1.513|1.469	0.178	0.02397	red	GPLD1
P19320	VCAM1	1.34	1.225|1.148|1.540|1.456	0.186	0.02581	red	VCAM1
O00541	PESC	1.34	1.158|1.162|1.454|1.570	0.209	0.03671	red	PES1
Q86YV0	RASL3	1.34	1.137|1.191|1.461|1.580	0.213	0.03682	red	RASAL3
Q9Y5S9	RBM8A	1.34	1.209|1.110|1.573|1.456	0.214	0.04005	red	RBM8A
Q96EV8	DTBP1	1.34	1.111|1.192|1.475|1.601	0.231	0.04569	red	DTNBP1
Q8IYD1	ERF3B	1.33	1.341|1.231|1.437|1.327	0.084	0.002847	red	GSPT2
Q92466	DDB2	1.33	1.260|1.305|1.510|1.239	0.124	0.008312	red	DDB2
Q9BTU6	P4K2A	1.33	1.197|1.230|1.431|1.470	0.138	0.01229	red	PI4K2A
Q8IYT8	ULK2	1.33	1.190|1.190|1.460|1.463	0.157	0.0186	red	ULK2
O75896	TUSC2	1.33	1.170|1.197|1.464|1.483	0.168	0.02206	red	TUSC2
Q8NHU2	CFA61	1.33	1.247|1.128|1.529|1.407	0.176	0.02557	red	CFAP61
P49754	VPS41	1.33	1.175|1.157|1.527|1.477	0.195	0.03171	red	VPS41
Q9Y3A4	RRP7A	1.33	1.270|1.105|1.576|1.383	0.198	0.03313	red	RRP7A
Q92604	LGAT1	1.33	1.099|1.254|1.418|1.551	0.196	0.03426	red	LPGAT1
O15427	MOT4	1.33	1.137|1.137|1.521|1.539	0.227	0.04825	red	SLC16A3
Q92839	HYAS1	1.32	1.281|1.454|1.227|1.326	0.097	0.004576	red	HAS1
Q9Y3L3	3BP1	1.32	1.311|1.202|1.440|1.339	0.098	0.004964	red	SH3BP1
Q7L523	RRAGA	1.32	1.259|1.212|1.421|1.385	0.1	0.005408	red	RRAGA
P52272	HNRPM	1.32	1.234|1.178|1.483|1.383	0.139	0.01384	red	HNRNPM
P54922	ADPRH	1.32	1.200|1.252|1.261|1.563	0.165	0.01969	red	ADPRH
P57088	TMM33	1.32	1.229|1.141|1.499|1.404	0.163	0.02224	red	TMEM33
P06748	NPM	1.32	1.218|1.131|1.514|1.403	0.174	0.02699	red	NPM1
P28065	PSB9	1.32	1.157|1.173|1.452|1.484	0.176	0.02786	red	PSMB9
P49795	RGS19	1.32	1.205|1.116|1.526|1.418	0.189	0.03407	red	RGS19
Q9UQ16	DYN3	1.32	1.132|1.180|1.457|1.521	0.195	0.03519	red	DNM3
Q07666	KHDR1	1.32	1.175|1.120|1.560|1.420	0.207	0.04181	red	KHDRBS1
Q9H871	RMD5A	1.32	1.077|1.229|1.422|1.568	0.215	0.0463	red	RMND5A
P02794	FRIH	1.32	1.141|1.507|1.129|1.504	0.214	0.0463	red	FTH1
P02655	APOC2	1.32	1.080|1.469|1.203|1.521	0.211	0.04695	red	APOC2
Q96EP5	DAZP1	1.32	1.142|1.123|1.465|1.536	0.215	0.04788	red	DAZAP1
P25940	CO5A3	1.32	1.150|1.111|1.519|1.482	0.215	0.04886	red	COL5A3
Q9BZE4	NOG1	1.31	1.256|1.272|1.350|1.371	0.057	0.001095	red	GTPBP4
P07359	GP1BA	1.31	1.286|1.410|1.204|1.336	0.087	0.003992	red	GP1BA
Q14676	MDC1	1.31	1.195|1.329|1.290|1.433	0.098	0.005596	red	MDC1
Q96PV6	LENG8	1.31	1.172|1.299|1.376|1.412	0.106	0.007203	red	LENG8
P00491	PNPH	1.31	1.211|1.218|1.383|1.412	0.106	0.007421	red	PNP
Q9UII2	ATIF1	1.31	1.295|1.143|1.425|1.373	0.123	0.01178	red	ATP5IF1
P15311	EZRI	1.31	1.205|1.171|1.448|1.410	0.141	0.01621	red	EZR
Q8WVY7	UBCP1	1.31	1.330|1.120|1.465|1.318	0.142	0.01776	red	UBLCP1
P78536	ADA17	1.31	1.221|1.528|1.161|1.347	0.162	0.02148	red	ADAM17
P21127	CD11B	1.31	1.139|1.231|1.387|1.493	0.158	0.02158	red	CDK11B
Q9H4M9	EHD1	1.31	1.185|1.148|1.467|1.422	0.162	0.02493	red	EHD1
Q9UL46	PSME2	1.31	1.265|1.109|1.531|1.334	0.175	0.02905	red	PSME2
P51809	VAMP7	1.31	1.215|1.105|1.588|1.345	0.208	0.0426	red	VAMP7
Q09028	RBBP4	1.31	1.147|1.123|1.499|1.469	0.202	0.04382	red	RBBP4
O95453	PARN	1.31	1.444|1.116|1.510|1.150	0.201	0.04476	red	PARN
O95340	PAPS2	1.31	1.231|1.065|1.536|1.403	0.205	0.0473	red	PAPSS2
Q8TDN6	BRX1	1.3	1.295|1.234|1.357|1.296	0.05	0.0009151	red	BRIX1
P13747	HLAE	1.3	1.207|1.301|1.283|1.390	0.075	0.003003	red	HLA-E
Q7Z6M1	RABEK	1.3	1.301|1.183|1.426|1.288	0.1	0.006502	red	RABEPK
Q9Y3C6	PPIL1	1.3	1.366|1.175|1.420|1.235	0.113	0.009705	red	PPIL1
Q86XS8	GOLI	1.3	1.209|1.134|1.474|1.396	0.158	0.02393	red	RNF130
O60830	TI17B	1.3	1.219|1.128|1.491|1.376	0.162	0.02501	red	TIMM17B
Q86YV9	HPS6	1.3	1.159|1.154|1.483|1.419	0.172	0.02958	red	HPS6
Q12905	ILF2	1.3	1.210|1.112|1.495|1.365	0.169	0.03051	red	ILF2
P23141	EST1	1.3	1.096|1.272|1.302|1.517	0.173	0.03187	red	CES1
Q9Y5Q9	TF3C3	1.3	1.097|1.179|1.404|1.524	0.197	0.04412	red	GTF3C3
P59768	GBG2	1.3	1.087|1.204|1.381|1.543	0.2	0.04444	red	GNG2
O60869	EDF1	1.3	1.256|1.101|1.578|1.247	0.201	0.04449	red	EDF1
Q15424	SAFB1	1.3	1.224|1.071|1.543|1.366	0.201	0.04699	red	SAFB
Q9BRP8	PYM1	1.3	1.504|1.149|1.446|1.107	0.202	0.0474	red	PYM1
A6NHR9	SMHD1	1.3	1.140|1.108|1.441|1.507	0.204	0.04953	red	SMCHD1
Q9NVJ2	ARL8B	1.29	1.319|1.209|1.363|1.266	0.067	0.002288	red	ARL8B
Q16270	IBP7	1.29	1.315|1.191|1.380|1.255	0.081	0.004215	red	IGFBP7
P17026	ZNF22	1.29	1.206|1.367|1.202|1.370	0.095	0.006636	red	ZNF22
O75563	SKAP2	1.29	1.169|1.255|1.320|1.428	0.109	0.009127	red	SKAP2
P23528	COF1	1.29	1.221|1.147|1.445|1.334	0.131	0.01616	red	CFL1
Q9NXV6	CARF	1.29	1.136|1.206|1.369|1.437	0.14	0.01995	red	CDKN2AIP
P48723	HSP13	1.29	1.182|1.155|1.437|1.404	0.147	0.02096	red	HSPA13
Q01518	CAP1	1.29	1.224|1.123|1.470|1.349	0.151	0.02329	red	CAP1
P15153	RAC2	1.29	1.180|1.147|1.382|1.463	0.154	0.02403	red	RAC2
Q9UKT5	FBX4	1.29	1.218|1.111|1.491|1.356	0.165	0.02921	red	FBXO4
P26447	S10A4	1.29	1.199|1.107|1.410|1.438	0.161	0.02987	red	S100A4
P39687	AN32A	1.29	1.166|1.132|1.432|1.433	0.164	0.03005	red	ANP32A
O43809	CPSF5	1.29	1.141|1.137|1.437|1.440	0.173	0.03517	red	NUDT21
Q14116	IL18	1.29	1.237|1.105|1.539|1.278	0.182	0.03688	red	IL18
Q13451	FKBP5	1.29	1.390|1.103|1.478|1.180	0.175	0.03698	red	FKBP5
Q15397	PUM3	1.29	1.120|1.152|1.397|1.482	0.179	0.03859	red	PUM3
Q9P016	THYN1	1.29	1.125|1.183|1.275|1.564	0.195	0.04349	red	THYN1
Q9NW08	RPC2	1.29	1.272|1.117|1.576|1.204	0.2	0.04396	red	POLR3B
Q6PJG6	BRAT1	1.29	1.159|1.104|1.495|1.421	0.192	0.04398	red	BRAT1
Q8IUI8	CRLF3	1.29	1.230|1.068|1.511|1.342	0.187	0.04404	red	CRLF3
Q9BV19	CA050	1.29	1.052|1.252|1.342|1.511	0.191	0.04766	red	C1orf50
P38919	IF4A3	1.29	1.104|1.148|1.383|1.516	0.195	0.04793	red	EIF4A3
O95551	TYDP2	1.28	1.300|1.207|1.376|1.254	0.072	0.002958	red	TDP2
Q13107	UBP4	1.28	1.292|1.180|1.336|1.330	0.072	0.003265	red	USP4
Q15438	CYH1	1.28	1.177|1.253|1.291|1.384	0.086	0.005522	red	CYTH1
Q86T03	PP4P1	1.28	1.183|1.227|1.310|1.381	0.088	0.005936	red	PIP4P1
P35625	TIMP3	1.28	1.163|1.193|1.347|1.402	0.116	0.01319	red	TIMP3
O00258	WRB	1.28	1.137|1.295|1.251|1.421	0.117	0.01365	red	WRB
Q08AF3	SLFN5	1.28	1.158|1.181|1.400|1.374	0.126	0.01645	red	SLFN5
Q5T9A4	ATD3B	1.28	1.170|1.161|1.402|1.376	0.13	0.0178	red	ATAD3B
O15144	ARPC2	1.28	1.201|1.135|1.424|1.353	0.133	0.01915	red	ARPC2
Q9Y6F6	MRVI1	1.28	1.190|1.176|1.481|1.266	0.141	0.01993	red	MRVI1
Q96JJ7	TMX3	1.28	1.187|1.116|1.451|1.368	0.155	0.02861	red	TMX3
Q92520	FAM3C	1.28	1.135|1.160|1.302|1.512	0.173	0.03621	red	FAM3C
P28838	AMPL	1.28	1.161|1.110|1.435|1.419	0.17	0.03635	red	LAP3
Q9BQE9	BCL7B	1.28	1.087|1.178|1.355|1.491	0.181	0.04353	red	BCL7B
Q63HN8	RN213	1.28	1.251|1.076|1.519|1.264	0.182	0.04362	red	RNF213
P42892	ECE1	1.27	1.291|1.259|1.280|1.257	0.017	4.327e-05	red	ECE1
Q99471	PFD5	1.27	1.211|1.249|1.312|1.300	0.047	0.001035	red	PFDN5
Q8WZ82	OVCA2	1.27	1.200|1.371|1.232|1.262	0.074	0.003864	red	OVCA2
Q9NRW4	DUS22	1.27	1.370|1.230|1.324|1.175	0.088	0.006178	red	DUSP22
Q96ER3	SAAL1	1.27	1.233|1.144|1.410|1.295	0.112	0.01249	red	SAAL1
P13224	GP1BB	1.27	1.128|1.251|1.289|1.424	0.122	0.01573	red	GP1BB
Q53GS9	SNUT2	1.27	1.173|1.162|1.348|1.405	0.123	0.01616	red	USP39
Q13492	PICAL	1.27	1.202|1.133|1.447|1.315	0.137	0.02107	red	PICALM
Q03113	GNA12	1.27	1.300|1.135|1.451|1.197	0.138	0.02182	red	GNA12
P84095	RHOG	1.27	1.176|1.131|1.417|1.369	0.141	0.02358	red	RHOG
Q8TCT7	SPP2B	1.27	1.235|1.102|1.456|1.305	0.147	0.02629	red	SPPL2B
A4D1P6	WDR91	1.27	1.134|1.139|1.449|1.342	0.156	0.03271	red	WDR91
Q7L5Y1	ENOF1	1.27	1.291|1.488|1.109|1.182	0.165	0.03608	red	ENOSF1
Q13838	DX39B	1.27	1.174|1.081|1.481|1.349	0.179	0.04538	red	DDX39B
P61158	ARP3	1.27	1.173|1.076|1.480|1.336	0.178	0.04745	red	ACTR3
O94842	TOX4	1.27	1.120|1.108|1.439|1.411	0.18	0.0477	red	TOX4
O95926	SYF2	1.27	1.155|1.081|1.477|1.369	0.184	0.04969	red	SYF2
Q86SZ2	TPC6B	1.26	1.244|1.258|1.256|1.281	0.015	4.091e-05	red	TRAPPC6B
Q96HD1	CREL1	1.26	1.303|1.250|1.309|1.187	0.057	0.002003	red	CRELD1
Q06323	PSME1	1.26	1.250|1.165|1.353|1.270	0.077	0.004982	red	PSME1
Q9Y5J6	T10B	1.26	1.347|1.189|1.322|1.175	0.089	0.007551	red	TIMM10B
P13612	ITA4	1.26	1.174|1.175|1.336|1.349	0.097	0.009757	red	ITGA4
Q8NDX1	PSD4	1.26	1.125|1.309|1.221|1.367	0.106	0.01326	red	PSD4
P53701	CCHL	1.26	1.147|1.140|1.364|1.369	0.129	0.02261	red	HCCS
Q9Y3T9	NOC2L	1.26	1.209|1.084|1.399|1.328	0.138	0.02864	red	NOC2L
Q969F9	HPS3	1.26	1.137|1.140|1.432|1.327	0.146	0.02937	red	HPS3
P58546	MTPN	1.26	1.159|1.102|1.425|1.351	0.153	0.03471	red	MTPN
P51798	CLCN7	1.26	1.125|1.128|1.424|1.345	0.152	0.03508	red	CLCN7
Q8WWY3	PRP31	1.26	1.102|1.155|1.362|1.430	0.158	0.0366	red	PRPF31
Q7L2J0	MEPCE	1.26	1.133|1.105|1.405|1.384	0.16	0.03992	red	MEPCE
O76003	GLRX3	1.26	1.141|1.104|1.431|1.380	0.165	0.04036	red	GLRX3
P11387	TOP1	1.26	1.134|1.089|1.399|1.408	0.17	0.04669	red	TOP1
P61006	RAB8A	1.25	1.261|1.206|1.306|1.222	0.045	0.001109	red	RAB8A
Q7LBR1	CHM1B	1.25	1.287|1.196|1.297|1.218	0.05	0.001579	red	CHMP1B
Q96ME7	ZN512	1.25	1.315|1.230|1.270|1.186	0.055	0.002074	red	ZNF512
A0A0B4J1Y8	LV949	1.25	1.334|1.204|1.288|1.176	0.073	0.004721	red	IGLV9-49
Q9H4E7	DEFI6	1.25	1.194|1.154|1.371|1.293	0.098	0.01051	red	DEF6
Q96CT7	CC124	1.25	1.228|1.406|1.185|1.195	0.103	0.01117	red	CCDC124
P83876	TXN4A	1.25	1.167|1.184|1.252|1.399	0.106	0.01265	red	TXNL4A
Q4KMP7	TB10B	1.25	1.120|1.205|1.289|1.384	0.113	0.01678	red	TBC1D10B
Q8TCU6	PREX1	1.25	1.181|1.156|1.260|1.419	0.119	0.01681	red	PREX1
P51532	SMCA4	1.25	1.168|1.132|1.366|1.328	0.116	0.01814	red	SMARCA4
Q8IZ83	A16A1	1.25	1.085|1.211|1.275|1.420	0.139	0.03044	red	ALDH16A1
P13010	XRCC5	1.25	1.126|1.126|1.379|1.378	0.146	0.0328	red	XRCC5
P30519	HMOX2	1.25	1.110|1.149|1.300|1.430	0.147	0.03406	red	HMOX2
O00562	PITM1	1.25	1.300|1.111|1.444|1.148	0.153	0.03601	red	PITPNM1
Q9UNQ2	DIM1	1.25	1.065|1.196|1.396|1.351	0.151	0.03816	red	DIMT1
Q9H2U1	DHX36	1.25	1.067|1.274|1.225|1.449	0.157	0.0396	red	DHX36
P43403	ZAP70	1.25	1.110|1.126|1.435|1.331	0.159	0.04113	red	ZAP70
O15247	CLIC2	1.25	1.109|1.122|1.383|1.401	0.16	0.04134	red	CLIC2
P51148	RAB5C	1.25	1.108|1.109|1.394|1.377	0.16	0.04474	red	RAB5C
P30154	2AAB	1.24	1.271|1.297|1.175|1.206	0.056	0.002646	red	PPP2R1B
Q9Y6A9	SPCS1	1.24	1.323|1.234|1.201|1.184	0.062	0.003374	red	SPCS1
Q9H300	PARL	1.24	1.238|1.148|1.343|1.248	0.08	0.006595	red	PARL
O14966	RAB7L	1.24	1.289|1.151|1.324|1.196	0.08	0.007145	red	RAB29
Q99572	P2RX7	1.24	1.285|1.335|1.151|1.201	0.083	0.007435	red	P2RX7
Q969N2	PIGT	1.24	1.173|1.249|1.368|1.173	0.092	0.009828	red	PIGT
Q8N3U4	STAG2	1.24	1.185|1.135|1.339|1.290	0.094	0.01151	red	STAG2
Q9H3P2	NELFA	1.24	1.209|1.112|1.312|1.333	0.102	0.01443	red	NELFA
Q96KQ7	EHMT2	1.24	1.125|1.171|1.300|1.352	0.107	0.0166	red	EHMT2
Q9UKF7	PITC1	1.24	1.108|1.240|1.222|1.380	0.112	0.01848	red	PITPNC1
Q9Y2R9	RT07	1.24	1.170|1.374|1.117|1.315	0.12	0.02143	red	MRPS7
P02656	APOC3	1.24	1.408|1.243|1.232|1.093	0.129	0.02554	red	APOC3
P26038	MOES	1.24	1.133|1.130|1.350|1.353	0.127	0.02558	red	MSN
P62837	UB2D2	1.24	1.305|1.088|1.383|1.199	0.128	0.02629	red	UBE2D2
Q9BW61	DDA1	1.24	1.376|1.155|1.316|1.108	0.128	0.02676	red	DDA1
Q8IVS2	FABD	1.24	1.151|1.386|1.113|1.315	0.13	0.02727	red	MCAT
Q9H4B7	TBB1	1.24	1.235|1.400|1.080|1.228	0.131	0.02961	red	TUBB1
Q14498	RBM39	1.24	1.146|1.090|1.352|1.374	0.144	0.03648	red	RBM39
Q9Y2X8	UB2D4	1.24	1.141|1.088|1.389|1.339	0.147	0.03924	red	UBE2D4
Q08J23	NSUN2	1.24	1.143|1.084|1.396|1.342	0.151	0.04121	red	NSUN2
O75881	CP7B1	1.24	1.069|1.276|1.181|1.423	0.15	0.0416	red	CYP7B1
Q5T5X7	BEND3	1.24	1.078|1.130|1.385|1.383	0.163	0.04904	red	BEND3
Q9Y5Q8	TF3C5	1.23	1.271|1.227|1.242|1.193	0.032	0.0005426	red	GTF3C5
Q92889	XPF	1.23	1.254|1.180|1.285|1.209	0.047	0.001612	red	ERCC4
Q8WUP2	FBLI1	1.23	1.167|1.189|1.253|1.296	0.059	0.003475	red	FBLIM1
P33527	MRP1	1.23	1.173|1.172|1.285|1.278	0.063	0.004187	red	ABCC1
Q8TEA8	DTD1	1.23	1.151|1.213|1.237|1.318	0.069	0.00521	red	DTD1
Q9Y496	KIF3A	1.23	1.289|1.161|1.297|1.176	0.072	0.005928	red	KIF3A
Q96Q15	SMG1	1.23	1.158|1.149|1.311|1.289	0.085	0.01003	red	SMG1
P13693	TCTP	1.23	1.124|1.183|1.347|1.284	0.1	0.01432	red	TPT1
Q16186	ADRM1	1.23	1.344|1.185|1.277|1.115	0.101	0.01555	red	ADRM1
Q99570	PI3R4	1.23	1.228|1.106|1.366|1.233	0.106	0.01722	red	PIK3R4
P11274	BCR	1.23	1.194|1.105|1.350|1.260	0.104	0.01748	red	BCR
P28062	PSB8	1.23	1.146|1.129|1.334|1.322	0.11	0.01933	red	PSMB8
Q9UBB5	MBD2	1.23	1.118|1.163|1.295|1.361	0.113	0.02014	red	MBD2
Q96AB6	NTAN1	1.23	1.352|1.298|1.182|1.101	0.113	0.02097	red	NTAN1
P61018	RAB4B	1.23	1.132|1.126|1.328|1.330	0.115	0.02303	red	RAB4B
P82912	RT11	1.23	1.337|1.133|1.351|1.112	0.128	0.02914	red	MRPS11
Q9BRD0	BUD13	1.23	1.096|1.138|1.327|1.367	0.135	0.03393	red	BUD13
Q9BRR6	ADPGK	1.23	1.063|1.183|1.335|1.345	0.135	0.03564	red	ADPGK
P32121	ARRB2	1.23	1.224|1.067|1.406|1.221	0.139	0.03719	red	ARRB2
P07203	GPX1	1.23	1.098|1.121|1.358|1.354	0.143	0.03905	red	GPX1
O95498	VNN2	1.23	1.309|1.391|1.089|1.136	0.142	0.03913	red	VNN2
P59780	AP3S2	1.23	1.065|1.224|1.208|1.408	0.141	0.03986	red	AP3S2
P62072	TIM10	1.23	1.075|1.185|1.227|1.421	0.144	0.04096	red	TIMM10
Q7Z5K2	WAPL	1.23	1.070|1.161|1.279|1.401	0.144	0.04181	red	WAPL
Q8N1G2	CMTR1	1.23	1.275|1.402|1.061|1.174	0.145	0.04333	red	CMTR1
Q8IY37	DHX37	1.23	1.067|1.147|1.307|1.418	0.158	0.04916	red	DHX37
Q8NFQ8	TOIP2	1.22	1.228|1.206|1.229|1.223	0.011	2.311e-05	red	TOR1AIP2
O14602	IF1AY	1.22	1.189|1.165|1.273|1.242	0.049	0.002318	red	EIF1AY
P02649	APOE	1.22	1.221|1.132|1.287|1.245	0.065	0.005289	red	APOE
O75528	TADA3	1.22	1.134|1.269|1.205|1.281	0.068	0.005704	red	TADA3
Q9UBP6	TRMB	1.22	1.187|1.134|1.308|1.240	0.074	0.007722	red	METTL1
Q7L1Q6	BZW1	1.22	1.191|1.126|1.311|1.264	0.081	0.009421	red	BZW1
P09326	CD48	1.22	1.189|1.117|1.311|1.247	0.083	0.01084	red	CD48
Q9BRR9	RHG09	1.22	1.289|1.116|1.304|1.168	0.092	0.01405	red	ARHGAP9
Q9NZ63	TLS1	1.22	1.127|1.150|1.288|1.326	0.099	0.0162	red	C9orf78
P15498	VAV	1.22	1.109|1.182|1.245|1.352	0.103	0.01799	red	VAV1
Q15181	IPYR	1.22	1.119|1.140|1.302|1.306	0.101	0.01879	red	PPA1
Q9UBS4	DJB11	1.22	1.122|1.133|1.285|1.328	0.105	0.02056	red	DNAJB11
Q9H0R1	AP5M1	1.22	1.121|1.308|1.140|1.329	0.109	0.02089	red	AP5M1
Q6UW56	ARAID	1.22	1.103|1.267|1.154|1.340	0.107	0.02218	red	ATRAID
Q9NV96	CC50A	1.22	1.167|1.089|1.352|1.276	0.116	0.02615	red	TMEM30A
P23284	PPIB	1.22	1.127|1.116|1.350|1.289	0.117	0.02637	red	PPIB
Q96B97	SH3K1	1.22	1.191|1.065|1.343|1.262	0.118	0.03033	red	SH3KBP1
Q9NY93	DDX56	1.22	1.070|1.191|1.239|1.383	0.129	0.03465	red	DDX56
Q6PCE3	PGM2L	1.22	1.067|1.165|1.288|1.353	0.127	0.03545	red	PGM2L1
Q9H2H8	PPIL3	1.22	1.065|1.172|1.250|1.387	0.136	0.04016	red	PPIL3
O76021	RL1D1	1.22	1.181|1.044|1.329|1.306	0.131	0.04167	red	RSL1D1
P60510	PP4C	1.22	1.105|1.088|1.366|1.336	0.148	0.04759	red	PPP4C
Q52LJ0	FA98B	1.22	1.086|1.107|1.386|1.294	0.146	0.04837	red	FAM98B
Q86Y07	VRK2	1.21	1.174|1.224|1.227|1.228	0.026	0.0003946	red	VRK2
Q9BUP0	EFHD1	1.21	1.177|1.217|1.211|1.242	0.027	0.0004197	red	EFHD1
Q13404	UB2V1	1.21	1.222|1.172|1.244|1.213	0.03	0.0005924	red	UBE2V1
Q9Y2Q9	RT28	1.21	1.196|1.294|1.198|1.167	0.055	0.003295	red	MRPS28
P37108	SRP14	1.21	1.230|1.188|1.284|1.142	0.06	0.004668	red	SRP14
O75367	H2AY	1.21	1.151|1.169|1.253|1.274	0.061	0.004703	red	MACROH2A1
Q9UNW9	NOVA2	1.21	1.144|1.225|1.192|1.293	0.063	0.004914	red	NOVA2
A6NED2	RCCD1	1.21	1.219|1.131|1.307|1.186	0.074	0.008143	red	RCCD1
Q9H668	STN1	1.21	1.146|1.285|1.150|1.264	0.074	0.008202	red	STN1
Q9Y3A6	TMED5	1.21	1.222|1.103|1.282|1.225	0.075	0.009729	red	TMED5
O75689	ADAP1	1.21	1.135|1.145|1.267|1.275	0.076	0.009769	red	ADAP1
Q13315	ATM	1.21	1.165|1.125|1.305|1.225	0.078	0.01053	red	ATM
P47929	LEG7	1.21	1.319|1.208|1.194|1.106	0.087	0.01414	red	LGALS7
Q05D32	CTSL2	1.21	1.146|1.115|1.293|1.267	0.088	0.01494	red	CTDSPL2
Q8WUB8	PHF10	1.21	1.214|1.108|1.343|1.186	0.098	0.01739	red	PHF10
O94925	GLSK	1.21	1.119|1.136|1.277|1.306	0.096	0.01774	red	GLS
Q9NX58	LYAR	1.21	1.182|1.094|1.321|1.228	0.095	0.01806	red	LYAR
Q5SSJ5	HP1B3	1.21	1.075|1.225|1.261|1.294	0.097	0.01883	red	HP1BP3
Q14249	NUCG	1.21	1.080|1.212|1.205|1.330	0.102	0.02245	red	ENDOG
Q96NY9	MUS81	1.21	1.263|1.084|1.340|1.159	0.113	0.02733	red	MUS81
Q9UBW7	ZMYM2	1.21	1.124|1.089|1.346|1.281	0.123	0.03501	red	ZMYM2
O95782	AP2A1	1.21	1.108|1.089|1.330|1.304	0.127	0.03928	red	AP2A1
P82979	SARNP	1.21	1.142|1.061|1.354|1.264	0.13	0.04304	red	SARNP
Q7Z304	MAMC2	1.21	1.141|1.366|1.064|1.251	0.132	0.04396	red	MAMDC2
Q9H3K6	BOLA2	1.21	1.051|1.150|1.280|1.342	0.131	0.04467	red	BOLA2
Q92685	ALG3	1.21	1.245|1.054|1.366|1.155	0.133	0.04567	red	ALG3
Q5VYS8	TUT7	0.83	0.836|0.808|0.845|0.822	0.016	0.0003048	green	TUT7
P68366	TBA4A	0.83	0.839|0.842|0.845|0.808	0.017	0.0004055	green	TUBA4A
P24468	COT2	0.83	0.806|0.836|0.857|0.814	0.023	0.0008504	green	NR2F2
Q6AZY7	SCAR3	0.83	0.856|0.811|0.841|0.804	0.025	0.001044	green	SCARA3
P55039	DRG2	0.83	0.856|0.845|0.811|0.801	0.026	0.001293	green	DRG2
Q96FV2	SCRN2	0.83	0.822|0.857|0.794|0.844	0.028	0.001518	green	SCRN2
Q9NWW6	NRK1	0.83	0.848|0.857|0.801|0.796	0.031	0.002071	green	NMRK1
P06746	DPOLB	0.83	0.844|0.802|0.877|0.816	0.033	0.002733	green	POLB
Q13630	FCL	0.83	0.864|0.859|0.804|0.792	0.037	0.003561	green	TSTA3
O14662	STX16	0.83	0.789|0.861|0.806|0.862	0.038	0.003715	green	STX16
O60262	GBG7	0.83	0.812|0.866|0.780|0.861	0.041	0.00489	green	GNG7
O15231	ZN185	0.83	0.848|0.776|0.875|0.801	0.045	0.005677	green	ZNF185
Q99569	PKP4	0.83	0.842|0.877|0.762|0.834	0.048	0.007788	green	PKP4
Q99848	EBP2	0.83	0.828|0.766|0.895|0.827	0.053	0.009492	green	EBNA1BP2
P08138	TNR16	0.83	0.778|0.873|0.778|0.874	0.055	0.01031	green	NGFR
Q96GD0	PLPP	0.83	0.866|0.882|0.770|0.787	0.056	0.01082	green	PDXP
Q9H0W9	CK054	0.83	0.873|0.874|0.796|0.762	0.056	0.01116	green	C11orf54
Q9UKS6	PACN3	0.83	0.805|0.913|0.783|0.834	0.057	0.01189	green	PACSIN3
Q9BVG4	PBDC1	0.83	0.757|0.836|0.824|0.907	0.061	0.01493	green	PBDC1
P36405	ARL3	0.83	0.778|0.780|0.888|0.882	0.061	0.01501	green	ARL3
P57071	PRD15	0.83	0.879|0.774|0.895|0.783	0.063	0.01641	green	PRDM15
Q9Y6M1	IF2B2	0.83	0.821|0.872|0.738|0.876	0.064	0.01695	green	IGF2BP2
Q96I51	RCC1L	0.83	0.748|0.791|0.858|0.904	0.069	0.01901	green	RCC1L
Q9BZV1	UBXN6	0.83	0.866|0.912|0.786|0.771	0.067	0.01907	green	UBXN6
Q99638	RAD9A	0.83	0.743|0.871|0.806|0.910	0.073	0.02506	green	RAD9A
P20340	RAB6A	0.83	0.921|0.856|0.807|0.745	0.075	0.02537	green	RAB6A
Q5W0U4	BSPRY	0.83	0.890|0.898|0.767|0.746	0.08	0.02756	green	BSPRY
Q9Y282	ERGI3	0.83	0.803|0.929|0.734|0.844	0.081	0.02942	green	ERGIC3
Q9BQB6	VKOR1	0.83	0.936|0.824|0.834|0.741	0.08	0.03036	green	VKORC1
P53667	LIMK1	0.83	0.899|0.758|0.905|0.768	0.08	0.03074	green	LIMK1
Q5T8D3	ACBD5	0.83	0.869|0.922|0.736|0.787	0.083	0.0316	green	ACBD5
P28328	PEX2	0.83	0.847|0.935|0.729|0.792	0.087	0.03394	green	PEX2
Q9H159	CAD19	0.83	0.843|0.943|0.715|0.804	0.094	0.04199	green	CDH19
O14841	OPLA	0.83	0.813|0.939|0.715|0.853	0.093	0.04336	green	OPLAH
Q9BUR5	MIC26	0.83	0.877|0.936|0.728|0.778	0.094	0.04344	green	APOO
Q02252	MMSA	0.83	0.923|0.906|0.760|0.748	0.093	0.04492	green	ALDH6A1
P35270	SPRE	0.83	0.882|0.929|0.714|0.786	0.096	0.04601	green	SPR
Q86X52	CHSS1	0.83	0.905|0.920|0.746|0.743	0.097	0.04621	green	CHSY1
Q9BSH5	HDHD3	0.82	0.830|0.834|0.777|0.820	0.026	0.001086	green	HDHD3
Q9BV57	MTND	0.82	0.802|0.850|0.791|0.835	0.028	0.001294	green	ADI1
Q8NC96	NECP1	0.82	0.798|0.849|0.798|0.845	0.028	0.00146	green	NECAP1
Q9Y5B8	NDK7	0.82	0.794|0.797|0.856|0.847	0.033	0.002223	green	NME7
P50148	GNAQ	0.82	0.840|0.863|0.810|0.762	0.044	0.004972	green	GNAQ
Q9HCG7	GBA2	0.82	0.876|0.797|0.852|0.771	0.048	0.007006	green	GBA2
Q9NSK0	KLC4	0.82	0.848|0.882|0.768|0.788	0.053	0.00851	green	KLC4
P51570	GALK1	0.82	0.791|0.888|0.766|0.838	0.054	0.008816	green	GALK1
P07099	HYEP	0.82	0.836|0.892|0.808|0.762	0.054	0.00966	green	EPHX1
Q9NUX5	POTE1	0.82	0.853|0.888|0.766|0.783	0.058	0.01102	green	POT1
Q15119	PDK2	0.82	0.892|0.741|0.823|0.818	0.062	0.0129	green	PDK2
Q9BXT8	RNF17	0.82	0.900|0.826|0.807|0.748	0.063	0.01339	green	RNF17
Q15111	PLCL1	0.82	0.900|0.845|0.802|0.752	0.063	0.01456	green	PLCL1
A6NEE1	PLHD1	0.82	0.865|0.885|0.768|0.756	0.066	0.01515	green	PLEKHD1
Q8N8R7	AL14E	0.82	0.902|0.813|0.839|0.743	0.066	0.01654	green	ARL14EP
Q96S19	MTL26	0.82	0.759|0.890|0.753|0.862	0.07	0.0173	green	METTL26
O43278	SPIT1	0.82	0.884|0.867|0.773|0.736	0.072	0.01843	green	SPINT1
Q9Y3R5	DOP2	0.82	0.876|0.879|0.735|0.796	0.069	0.01875	green	DOP1B
Q6ZVM7	TM1L2	0.82	0.737|0.812|0.845|0.903	0.069	0.01917	green	TOM1L2
P55345	ANM2	0.82	0.815|0.738|0.910|0.829	0.07	0.01927	green	PRMT2
Q07157	ZO1	0.82	0.891|0.874|0.754|0.765	0.071	0.01944	green	TJP1
Q96BJ8	ELMO3	0.82	0.869|0.898|0.741|0.790	0.072	0.02112	green	ELMO3
P09914	IFIT1	0.82	0.751|0.753|0.893|0.874	0.076	0.02207	green	IFIT1
O43708	MAAI	0.82	0.843|0.913|0.734|0.791	0.076	0.02259	green	GSTZ1
O95817	BAG3	0.82	0.890|0.775|0.874|0.726	0.079	0.02406	green	BAG3
Q5T013	HYI	0.82	0.902|0.869|0.730|0.785	0.078	0.02539	green	HYI
Q53EL6	PDCD4	0.82	0.886|0.888|0.753|0.741	0.081	0.02558	green	PDCD4
O75366	AVIL	0.82	0.741|0.770|0.873|0.913	0.082	0.02873	green	AVIL
P61764	STXB1	0.82	0.882|0.904|0.769|0.735	0.083	0.02942	green	STXBP1
Q13751	LAMB3	0.82	0.889|0.900|0.730|0.768	0.086	0.03152	green	LAMB3
Q9H2C0	GAN	0.82	0.827|0.931|0.715|0.802	0.089	0.03272	green	GAN
Q8IYJ3	SYTL1	0.82	0.909|0.884|0.769|0.713	0.093	0.03784	green	SYTL1
Q13740	CD166	0.82	0.898|0.906|0.723|0.740	0.099	0.04169	green	ALCAM
P02144	MYG	0.82	0.923|0.882|0.752|0.721	0.098	0.04225	green	MB
P68371	TBB4B	0.82	0.895|0.919|0.731|0.751	0.097	0.04319	green	TUBB4B
P29373	RABP2	0.82	0.710|0.861|0.761|0.947	0.105	0.0494	green	CRABP2
Q8NDT2	RB15B	0.81	0.798|0.795|0.826|0.816	0.015	0.0001735	green	RBM15B
Q9Y2K2	SIK3	0.81	0.835|0.807|0.805|0.783	0.021	0.0005063	green	SIK3
P08697	A2AP	0.81	0.803|0.796|0.842|0.800	0.021	0.0005138	green	SERPINF2
Q8NBJ4	GOLM1	0.81	0.841|0.799|0.809|0.773	0.028	0.001118	green	GOLM1
Q8NCG7	DGLB	0.81	0.772|0.810|0.827|0.840	0.03	0.001464	green	DAGLB
Q9H6Y2	WDR55	0.81	0.843|0.787|0.829|0.774	0.033	0.001864	green	WDR55
Q96CF2	CHM4C	0.81	0.805|0.856|0.772|0.802	0.035	0.002148	green	CHMP4C
P02787	TRFE	0.81	0.851|0.817|0.813|0.767	0.035	0.002279	green	TF
O75420	GGYF1	0.81	0.844|0.844|0.781|0.770	0.04	0.003293	green	GIGYF1
O00712	NFIB	0.81	0.827|0.830|0.842|0.756	0.039	0.003501	green	NFIB
Q13332	PTPRS	0.81	0.797|0.868|0.758|0.812	0.046	0.004697	green	PTPRS
P03923	NU6M	0.81	0.865|0.809|0.797|0.750	0.047	0.005029	green	MT-ND6
P11532	DMD	0.81	0.814|0.871|0.756|0.791	0.048	0.005455	green	DMD
P20309	ACM3	0.81	0.831|0.866|0.763|0.776	0.048	0.005508	green	CHRM3
P78310	CXAR	0.81	0.861|0.776|0.761|0.840	0.049	0.005748	green	CXADR
Q9UQB8	BAIP2	0.81	0.870|0.827|0.796|0.755	0.049	0.006004	green	BAIAP2
Q9Y281	COF2	0.81	0.860|0.806|0.842|0.748	0.049	0.006723	green	CFL2
Q9BQ24	ZFY21	0.81	0.791|0.875|0.748|0.830	0.054	0.008058	green	ZFYVE21
Q9P0M6	H2AW	0.81	0.807|0.884|0.750|0.784	0.057	0.008252	green	H2AFY2
P07205	PGK2	0.81	0.741|0.821|0.822|0.875	0.055	0.009258	green	PGK2
P14923	PLAK	0.81	0.837|0.886|0.750|0.761	0.065	0.01231	green	JUP
Q8WTS6	SETD7	0.81	0.747|0.870|0.768|0.869	0.065	0.01389	green	SETD7
O14684	PTGES	0.81	0.718|0.795|0.817|0.902	0.076	0.01914	green	PTGES
Q6PJ69	TRI65	0.81	0.734|0.737|0.881|0.872	0.081	0.02269	green	TRIM65
Q13508	NAR3	0.81	0.731|0.883|0.748|0.874	0.081	0.02294	green	ART3
Q96B49	TOM6	0.81	0.720|0.874|0.754|0.885	0.084	0.02511	green	TOMM6
Q15418	KS6A1	0.81	0.806|0.906|0.708|0.829	0.082	0.02538	green	RPS6KA1
O43251	RFOX2	0.81	0.714|0.852|0.751|0.904	0.088	0.02717	green	RBFOX2
Q15628	TRADD	0.81	0.851|0.906|0.708|0.784	0.086	0.02843	green	TRADD
P12830	CADH1	0.81	0.869|0.896|0.712|0.745	0.091	0.02969	green	CDH1
Q9BRT3	MIEN1	0.81	0.866|0.906|0.708|0.742	0.095	0.03358	green	MIEN1
Q02750	MP2K1	0.81	0.959|0.755|0.799|0.726	0.104	0.03884	green	MAP2K1
Q8IX03	KIBRA	0.81	0.838|0.932|0.694|0.769	0.101	0.03978	green	WWC1
Q9C075	K1C23	0.81	0.862|0.909|0.680|0.777	0.101	0.04106	green	KRT23
P23975	SC6A2	0.8	0.803|0.797|0.801|0.797	0.003	1.298e-06	green	SLC6A2
Q9NVD7	PARVA	0.8	0.781|0.817|0.796|0.797	0.015	0.0001496	green	PARVA
P07332	FES	0.8	0.773|0.799|0.799|0.815	0.017	0.0002444	green	FES
O75882	ATRN	0.8	0.799|0.831|0.778|0.805	0.022	0.0005137	green	ATRN
Q13795	ARFRP	0.8	0.788|0.770|0.823|0.808	0.023	0.0005712	green	ARFRP1
P49184	DNSL1	0.8	0.766|0.804|0.788|0.833	0.028	0.001019	green	DNASE1L1
Q00577	PURA	0.8	0.831|0.801|0.761|0.800	0.029	0.001103	green	PURA
P54868	HMCS2	0.8	0.790|0.838|0.757|0.807	0.034	0.00176	green	HMGCS2
Q02487	DSC2	0.8	0.803|0.843|0.751|0.796	0.038	0.00244	green	DSC2
Q14558	KPRA	0.8	0.803|0.855|0.762|0.790	0.039	0.002729	green	PRPSAP1
Q9NWL6	ASND1	0.8	0.853|0.803|0.804|0.754	0.04	0.003172	green	ASNSD1
Q9BV94	EDEM2	0.8	0.838|0.773|0.841|0.765	0.041	0.003298	green	EDEM2
O95996	APCL	0.8	0.794|0.860|0.741|0.790	0.049	0.004882	green	APC2
Q86VR8	FJX1	0.8	0.836|0.753|0.843|0.749	0.051	0.005614	green	FJX1
P17600	SYN1	0.8	0.757|0.739|0.859|0.833	0.058	0.008129	green	SYN1
O60237	MYPT2	0.8	0.787|0.799|0.736|0.879	0.059	0.008678	green	PPP1R12B
Q14126	DSG2	0.8	0.816|0.877|0.748|0.758	0.06	0.00873	green	DSG2
Q9NRD1	FBX6	0.8	0.732|0.809|0.789|0.874	0.059	0.008747	green	FBXO6
P02008	HBAZ	0.8	0.812|0.876|0.734|0.789	0.059	0.00901	green	HBZ
Q9UDY2	ZO2	0.8	0.827|0.875|0.735|0.759	0.064	0.01073	green	TJP2
P62820	RAB1A	0.8	0.876|0.807|0.781|0.716	0.066	0.01147	green	RAB1A
P21291	CSRP1	0.8	0.860|0.840|0.765|0.719	0.066	0.01156	green	CSRP1
Q9UBK9	UXT	0.8	0.835|0.882|0.734|0.765	0.067	0.01305	green	UXT
Q92733	PRCC	0.8	0.765|0.889|0.721|0.828	0.073	0.01602	green	PRCC
P52292	IMA1	0.8	0.889|0.764|0.824|0.710	0.077	0.01755	green	KPNA2
A1IGU5	ARH37	0.8	0.867|0.871|0.711|0.743	0.083	0.02192	green	ARHGEF37
O75636	FCN3	0.8	0.703|0.735|0.856|0.887	0.09	0.02589	green	FCN3
Q9HCE6	ARGAL	0.8	0.880|0.860|0.773|0.691	0.087	0.02654	green	ARHGEF10L
P09758	TACD2	0.8	0.763|0.923|0.705|0.802	0.092	0.02685	green	TACSTD2
Q96R05	RET7	0.8	0.826|0.909|0.694|0.763	0.092	0.02772	green	RBP7
Q16363	LAMA4	0.8	0.760|0.922|0.702|0.834	0.095	0.03236	green	LAMA4
Q9BWH2	FUND2	0.8	0.922|0.785|0.805|0.675	0.101	0.03546	green	FUNDC2
Q04941	PLP2	0.8	0.736|0.684|0.914|0.847	0.104	0.03721	green	PLP2
P50225	ST1A1	0.8	0.679|0.783|0.815|0.928	0.103	0.03833	green	SULT1A1
O60941	DTNB	0.8	0.868|0.910|0.712|0.708	0.105	0.03914	green	DTNB
Q63HM1	KFA	0.8	0.755|0.928|0.693|0.843	0.103	0.03936	green	AFMID
O75128	COBL	0.8	0.928|0.816|0.784|0.676	0.104	0.03954	green	COBL
Q8N5G0	SIM20	0.79	0.780|0.784|0.787|0.789	0.004	2.416e-06	green	SMIM20
P02790	HEMO	0.79	0.830|0.787|0.791|0.755	0.031	0.001203	green	HPX
Q8N387	MUC15	0.79	0.764|0.813|0.769|0.826	0.031	0.00129	green	MUC15
Q9Y672	ALG6	0.79	0.831|0.814|0.769|0.760	0.034	0.001738	green	ALG6
Q92523	CPT1B	0.79	0.765|0.835|0.750|0.807	0.039	0.002348	green	CPT1B
Q3SY00	T10IP	0.79	0.852|0.790|0.792|0.740	0.046	0.003966	green	TSGA10IP
Q9Y2Q0	AT8A1	0.79	0.840|0.758|0.828|0.749	0.047	0.004287	green	ATP8A1
P0C870	JMJD7	0.79	0.748|0.751|0.834|0.839	0.05	0.005193	green	JMJD7
Q8NCA5	FA98A	0.79	0.868|0.801|0.758|0.749	0.054	0.006206	green	FAM98A
Q96ED9	HOOK2	0.79	0.838|0.752|0.852|0.735	0.059	0.008393	green	HOOK2
O14772	FPGT	0.79	0.776|0.881|0.744|0.751	0.064	0.008588	green	FPGT
Q7L7V1	DHX32	0.79	0.866|0.814|0.762|0.699	0.071	0.01287	green	DHX32
Q9BRG1	VPS25	0.79	0.818|0.866|0.697|0.768	0.072	0.01373	green	VPS25
P43155	CACP	0.79	0.706|0.790|0.796|0.887	0.074	0.01541	green	CRAT
Q53QV2	LBH	0.79	0.886|0.802|0.773|0.692	0.08	0.01781	green	LBH
P23229	ITA6	0.79	0.807|0.888|0.683|0.767	0.085	0.02072	green	ITGA6
Q9P2D0	IBTK	0.79	0.808|0.905|0.702|0.738	0.089	0.02246	green	IBTK
Q8WUA4	TF3C2	0.79	0.700|0.843|0.746|0.889	0.087	0.02345	green	GTF3C2
O95395	GCNT3	0.79	0.889|0.760|0.830|0.687	0.087	0.02352	green	GCNT3
Q7L5N7	PCAT2	0.79	0.680|0.807|0.765|0.898	0.091	0.02436	green	LPCAT2
O15460	P4HA2	0.79	0.785|0.685|0.905|0.791	0.09	0.02469	green	P4HA2
Q68D91	MBLC2	0.79	0.854|0.883|0.705|0.723	0.09	0.02493	green	MBLAC2
O15061	SYNEM	0.79	0.803|0.905|0.683|0.775	0.091	0.02585	green	SYNM
Q9NRG7	D39U1	0.79	0.830|0.899|0.689|0.747	0.092	0.02632	green	SDR39U1
Q68DQ2	CRBG3	0.79	0.812|0.910|0.672|0.746	0.101	0.03068	green	CRYBG3
Q00G26	PLIN5	0.79	0.846|0.898|0.706|0.695	0.101	0.03127	green	PLIN5
P25325	THTM	0.79	0.813|0.924|0.677|0.732	0.107	0.03511	green	MPST
P07951	TPM2	0.79	0.891|0.879|0.689|0.688	0.114	0.04198	green	TPM2
Q7Z7L7	ZER1	0.79	0.934|0.746|0.820|0.649	0.12	0.04822	green	ZER1
Q9NVX2	NLE1	0.78	0.770|0.775|0.789|0.781	0.008	2.032e-05	green	NLE1
O60906	NSMA	0.78	0.771|0.768|0.787|0.774	0.008	2.065e-05	green	SMPD2
Q9BVT8	TMUB1	0.78	0.781|0.788|0.778|0.758	0.013	7.823e-05	green	TMUB1
Q96EY9	ADAT3	0.78	0.778|0.745|0.819|0.789	0.031	0.00109	green	ADAT3
Q8N6L1	KTAP2	0.78	0.807|0.759|0.804|0.744	0.032	0.001168	green	KRTCAP2
P56962	STX17	0.78	0.774|0.825|0.736|0.788	0.037	0.001832	green	STX17
Q3MIR4	CC50B	0.78	0.788|0.830|0.739|0.780	0.037	0.001981	green	TMEM30B
P09471	GNAO	0.78	0.724|0.796|0.765|0.837	0.048	0.003908	green	GNAO1
Q9UBS0	KS6B2	0.78	0.736|0.738|0.825|0.817	0.049	0.00401	green	RPS6KB2
Q9NVE5	UBP40	0.78	0.792|0.836|0.718|0.760	0.05	0.004215	green	USP40
O75179	ANR17	0.78	0.725|0.779|0.784|0.846	0.049	0.004413	green	ANKRD17
Q99952	PTN18	0.78	0.762|0.740|0.867|0.748	0.059	0.006392	green	PTPN18
P62714	PP2AB	0.78	0.836|0.815|0.734|0.719	0.058	0.006438	green	PPP2CB
P13591	NCAM1	0.78	0.763|0.862|0.718|0.767	0.061	0.006936	green	NCAM1
Q9BW30	TPPP3	0.78	0.848|0.751|0.805|0.714	0.059	0.006972	green	TPPP3
P05783	K1C18	0.78	0.825|0.834|0.721|0.728	0.061	0.0074	green	KRT18
A6NHL2	TBAL3	0.78	0.843|0.816|0.739|0.706	0.064	0.008567	green	TUBAL3
Q9H334	FOXP1	0.78	0.848|0.809|0.756|0.696	0.066	0.00957	green	FOXP1
Q96PC3	AP1S3	0.78	0.830|0.846|0.727|0.715	0.068	0.01038	green	AP1S3
Q14118	DAG1	0.78	0.817|0.863|0.719|0.731	0.069	0.01102	green	DAG1
Q13541	4EBP1	0.78	0.862|0.781|0.795|0.690	0.071	0.01236	green	EIF4EBP1
Q9UBB6	NCDN	0.78	0.692|0.763|0.792|0.877	0.077	0.01441	green	NCDN
Q96P47	AGAP3	0.78	0.871|0.753|0.806|0.683	0.08	0.01596	green	AGAP3
P28290	ITPI2	0.78	0.849|0.828|0.761|0.673	0.079	0.0165	green	ITPRID2
Q9H0T7	RAB17	0.78	0.725|0.881|0.687|0.821	0.089	0.02058	green	RAB17
Q8WW24	TEKT4	0.78	0.757|0.678|0.901|0.799	0.093	0.02445	green	TEKT4
P02766	TTHY	0.78	0.672|0.852|0.738|0.864	0.092	0.02487	green	TTR
O76041	NEBL	0.78	0.713|0.906|0.682|0.806	0.101	0.02721	green	NEBL
Q96HU8	DIRA2	0.78	0.865|0.889|0.684|0.685	0.112	0.03788	green	DIRAS2
Q96MI6	PPM1M	0.78	0.741|0.641|0.924|0.796	0.118	0.04074	green	PPM1M
Q9BST9	RTKN	0.78	0.724|0.929|0.652|0.813	0.119	0.04292	green	RTKN
A2RUQ5	CQ102	0.78	0.753|0.930|0.648|0.802	0.117	0.04324	green	C17orf102
Q9UBX1	CATF	0.78	0.868|0.904|0.670|0.692	0.12	0.04585	green	CTSF
Q5VTL7	FNDC7	0.78	0.931|0.816|0.724|0.642	0.124	0.04697	green	FNDC7
P49902	5NTC	0.78	0.932|0.809|0.749|0.642	0.121	0.047	green	NT5C2
P07996	TSP1	0.78	0.847|0.675|0.924|0.678	0.125	0.0482	green	THBS1
Q9Y2G5	OFUT2	0.77	0.762|0.758|0.775|0.774	0.009	2.042e-05	green	POFUT2
Q7L592	NDUF7	0.77	0.779|0.772|0.771|0.756	0.01	3.075e-05	green	NDUFAF7
P27169	PON1	0.77	0.748|0.780|0.769|0.798	0.021	0.0003202	green	PON1
P40424	PBX1	0.77	0.738|0.766|0.798|0.792	0.027	0.0007262	green	PBX1
Q15654	TRIP6	0.77	0.743|0.826|0.724|0.794	0.047	0.003274	green	TRIP6
Q99717	SMAD5	0.77	0.749|0.718|0.838|0.772	0.051	0.003956	green	SMAD5
O95359	TACC2	0.77	0.830|0.804|0.748|0.712	0.053	0.004996	green	TACC2
Q8TEW0	PARD3	0.77	0.763|0.846|0.701|0.780	0.06	0.006677	green	PARD3
P17301	ITA2	0.77	0.789|0.841|0.698|0.738	0.062	0.006966	green	ITGA2
Q15785	TOM34	0.77	0.703|0.803|0.747|0.843	0.062	0.007478	green	TOMM34
O43291	SPIT2	0.77	0.810|0.730|0.842|0.700	0.067	0.008891	green	SPINT2
Q5ST30	SYVM	0.77	0.708|0.711|0.839|0.816	0.069	0.009491	green	VARS2
Q9UPQ0	LIMC1	0.77	0.851|0.827|0.729|0.687	0.078	0.01442	green	LIMCH1
Q9Y2E4	DIP2C	0.77	0.868|0.752|0.786|0.674	0.08	0.01488	green	DIP2C
P16144	ITB4	0.77	0.812|0.859|0.675|0.718	0.084	0.0162	green	ITGB4
P08473	NEP	0.77	0.704|0.849|0.702|0.841	0.082	0.01627	green	MME
Q9UBT7	CTNL1	0.77	0.865|0.803|0.751|0.663	0.085	0.0182	green	CTNNAL1
P51911	CNN1	0.77	0.837|0.848|0.734|0.668	0.086	0.01881	green	CNN1
O75582	KS6A5	0.77	0.837|0.861|0.681|0.699	0.093	0.02136	green	RPS6KA5
P10586	PTPRF	0.77	0.913|0.797|0.741|0.646	0.112	0.0354	green	PTPRF
O15020	SPTN2	0.77	0.861|0.877|0.670|0.679	0.113	0.03561	green	SPTBN2
Q17RY0	CPEB4	0.77	0.764|0.636|0.920|0.752	0.117	0.03648	green	CPEB4
Q9P2M7	CING	0.77	0.868|0.878|0.665|0.674	0.118	0.03945	green	CGN
Q5T7N3	KANK4	0.77	0.905|0.851|0.670|0.670	0.122	0.04358	green	KANK4
P29992	GNA11	0.77	0.785|0.940|0.632|0.737	0.128	0.04747	green	GNA11
O75191	XYLB	0.76	0.758|0.808|0.732|0.745	0.033	0.001045	green	XYLB
P19075	TSN8	0.76	0.721|0.760|0.752|0.807	0.036	0.001295	green	TSPAN8
P08962	CD63	0.76	0.815|0.766|0.746|0.705	0.046	0.002672	green	CD63
Q9Y6Q6	TNR11	0.76	0.722|0.702|0.814|0.789	0.053	0.00413	green	TNFRSF11A
A8MXQ7	YH010	0.76	0.714|0.711|0.807|0.803	0.053	0.004255	green	NA
Q8IVF2	AHNK2	0.76	0.818|0.801|0.719|0.699	0.059	0.005679	green	AHNAK2
P29558	RBMS1	0.76	0.712|0.828|0.701|0.807	0.065	0.007555	green	RBMS1
Q8IVN8	SBSPO	0.76	0.822|0.816|0.708|0.696	0.068	0.00847	green	SBSPON
P19652	A1AG2	0.76	0.768|0.671|0.836|0.765	0.068	0.00879	green	ORM2
P42126	ECI1	0.76	0.833|0.814|0.723|0.687	0.07	0.009867	green	ECI1
Q15746	MYLK	0.76	0.786|0.852|0.676|0.722	0.077	0.01153	green	MYLK
P13647	K2C5	0.76	0.660|0.725|0.794|0.847	0.081	0.01371	green	KRT5
P54753	EPHB3	0.76	0.757|0.895|0.651|0.730	0.102	0.0231	green	EPHB3
Q9Y3Q8	T22D4	0.76	0.852|0.832|0.705|0.638	0.102	0.02548	green	TSC22D4
Q9H479	FN3K	0.76	0.822|0.873|0.651|0.686	0.106	0.02724	green	FN3K
O60879	DIAP2	0.76	0.739|0.900|0.634|0.753	0.109	0.02802	green	DIAPH2
Q9Y2H0	DLGP4	0.76	0.855|0.673|0.852|0.667	0.106	0.02806	green	DLGAP4
Q6F5E7	TR3N	0.76	0.850|0.851|0.673|0.647	0.11	0.02955	green	TXNRD3NB
Q9NWS8	RMND1	0.76	0.862|0.848|0.665|0.645	0.116	0.03306	green	RMND1
Q96DG6	CMBL	0.76	0.693|0.897|0.629|0.812	0.12	0.03638	green	CMBL
Q9H1X3	DJC25	0.76	0.865|0.864|0.666|0.641	0.122	0.039	green	DNAJC25
P02750	A2GL	0.76	0.877|0.709|0.843|0.617	0.121	0.04029	green	LRG1
P29475	NOS1	0.76	0.806|0.914|0.624|0.710	0.125	0.04216	green	NOS1
A6NDB9	PALM3	0.76	0.641|0.874|0.659|0.864	0.127	0.04253	green	PALM3
Q9Y394	DHRS7	0.76	0.835|0.852|0.754|0.587	0.121	0.04321	green	DHRS7
Q13939	CALI	0.76	0.867|0.646|0.875|0.654	0.128	0.04359	green	CCIN
P22694	KAPCB	0.76	0.927|0.721|0.791|0.617	0.13	0.04621	green	PRKACB
Q96CD0	FBXL8	0.76	0.856|0.887|0.633|0.647	0.134	0.04704	green	FBXL8
P62834	RAP1A	0.75	0.758|0.795|0.712|0.736	0.035	0.001152	green	RAP1A
Q7Z6J0	SH3R1	0.75	0.709|0.768|0.738|0.802	0.04	0.001743	green	SH3RF1
Q96GY0	ZC21A	0.75	0.806|0.727|0.779|0.697	0.049	0.003183	green	ZC2HC1A
Q9H7L9	SDS3	0.75	0.696|0.707|0.798|0.809	0.059	0.005366	green	SUDS3
P23470	PTPRG	0.75	0.851|0.774|0.745|0.636	0.089	0.01721	green	PTPRG
Q9H3S5	PIGM	0.75	0.785|0.866|0.644|0.711	0.096	0.01958	green	PIGM
O60242	AGRB3	0.75	0.673|0.846|0.652|0.816	0.098	0.02031	green	ADGRB3
Q9UHG2	PCSK1	0.75	0.635|0.732|0.765|0.878	0.1	0.02231	green	PCSK1N
P55011	S12A2	0.75	0.801|0.898|0.629|0.685	0.12	0.03466	green	SLC12A2
Q08174	PCDH1	0.74	0.786|0.753|0.711|0.699	0.04	0.001461	green	PCDH1
P02768	ALBU	0.74	0.753|0.803|0.703|0.717	0.045	0.002114	green	ALB
Q96DD7	SHSA4	0.74	0.766|0.807|0.675|0.707	0.059	0.004664	green	SHISA4
O00194	RB27B	0.74	0.840|0.723|0.728|0.683	0.067	0.006515	green	RAB27B
Q92777	SYN2	0.74	0.659|0.811|0.671|0.804	0.082	0.01164	green	SYN2
Q9H400	LIME1	0.74	0.646|0.754|0.717|0.843	0.082	0.01167	green	LIME1
Q14376	GALE	0.74	0.828|0.792|0.691|0.655	0.082	0.01192	green	GALE
Q8N4Y2	EFC4A	0.74	0.760|0.848|0.646|0.712	0.085	0.01297	green	CRACR2B
Q9H6S3	ES8L2	0.74	0.784|0.841|0.653|0.680	0.088	0.01405	green	EPS8L2
P23946	CMA1	0.74	0.695|0.839|0.630|0.792	0.094	0.01738	green	CMA1
O15540	FABP7	0.74	0.619|0.741|0.726|0.881	0.108	0.02392	green	FABP7
Q6P597	KLC3	0.74	0.668|0.865|0.611|0.796	0.116	0.02814	green	KLC3
P24298	ALAT1	0.74	0.870|0.805|0.663|0.626	0.116	0.0288	green	GPT
Q5EBL8	PDZ11	0.74	0.819|0.865|0.664|0.602	0.125	0.03476	green	PDZD11
P21953	ODBB	0.74	0.885|0.798|0.684|0.592	0.128	0.03802	green	BCKDHB
Q02086	SP2	0.74	0.828|0.622|0.879|0.648	0.128	0.03832	green	SP2
Q6DT37	MRCKG	0.74	0.789|0.913|0.610|0.666	0.135	0.04168	green	CDC42BPG
Q9HCB6	SPON1	0.73	0.722|0.757|0.708|0.745	0.022	0.0002501	green	SPON1
O43829	ZBT14	0.73	0.707|0.766|0.698|0.763	0.036	0.001066	green	ZBTB14
Q5H9J7	BEX5	0.73	0.729|0.684|0.778|0.718	0.039	0.001238	green	BEX5
Q14C87	T132D	0.73	0.688|0.692|0.760|0.776	0.046	0.002024	green	TMEM132D
P36952	SPB5	0.73	0.694|0.788|0.667|0.755	0.055	0.003473	green	SERPINB5
P02814	SMR3B	0.73	0.797|0.784|0.675|0.661	0.071	0.007305	green	SMR3B
Q9C035	TRIM5	0.73	0.801|0.776|0.678|0.648	0.074	0.008004	green	TRIM5
Q9Y3S1	WNK2	0.73	0.787|0.807|0.649|0.695	0.075	0.009024	green	WNK2
P04085	PDGFA	0.73	0.790|0.810|0.651|0.673	0.081	0.01047	green	PDGFA
Q13576	IQGA2	0.73	0.798|0.814|0.648|0.666	0.087	0.01277	green	IQGAP2
Q9BYV8	CEP41	0.73	0.735|0.846|0.624|0.722	0.091	0.01449	green	CEP41
Q8IWA5	CTL2	0.73	0.716|0.856|0.622|0.735	0.096	0.01662	green	SLC44A2
Q9BTT6	LRRC1	0.73	0.826|0.818|0.682|0.603	0.109	0.02441	green	LRRC1
Q9NQY0	BIN3	0.73	0.739|0.889|0.614|0.688	0.116	0.02578	green	BIN3
Q9HAD4	WDR41	0.73	0.884|0.713|0.740|0.586	0.122	0.03102	green	WDR41
Q9UK22	FBX2	0.73	0.884|0.799|0.607|0.631	0.133	0.03704	green	FBXO2
Q96EK5	KBP	0.73	0.582|0.781|0.679|0.897	0.135	0.04068	green	KIFBP
Q96QU6	1A1L1	0.73	0.652|0.913|0.562|0.779	0.153	0.04985	green	ACCS
Q96MH6	TMM68	0.72	0.743|0.744|0.703|0.699	0.025	0.0003121	green	TMEM68
P10153	RNAS2	0.72	0.737|0.751|0.681|0.698	0.033	0.0006968	green	RNASE2
Q9Y2W6	TDRKH	0.72	0.760|0.770|0.669|0.666	0.056	0.003399	green	TDRKH
Q9Y4D8	HECD4	0.72	0.800|0.760|0.683|0.649	0.069	0.006403	green	HECTD4
P11217	PYGM	0.72	0.640|0.771|0.667|0.786	0.073	0.007162	green	PYGM
Q9Y2K3	MYH15	0.72	0.651|0.684|0.826|0.732	0.076	0.007862	green	MYH15
Q9H9D4	ZN408	0.72	0.762|0.637|0.800|0.674	0.076	0.007927	green	ZNF408
O60292	SI1L3	0.72	0.803|0.671|0.765|0.640	0.077	0.008346	green	SIPA1L3
Q8NC60	NOA1	0.72	0.821|0.703|0.722|0.626	0.08	0.009115	green	NOA1
O43175	SERA	0.72	0.710|0.862|0.612|0.700	0.104	0.01774	green	PHGDH
Q66PJ3	AR6P4	0.72	0.597|0.719|0.714|0.863	0.109	0.02151	green	ARL6IP4
Q9NQ79	CRAC1	0.72	0.806|0.858|0.592|0.630	0.13	0.03367	green	CRTAC1
O43581	SYT7	0.72	0.853|0.807|0.622|0.582	0.134	0.03479	green	SYT7
P13716	HEM2	0.72	0.882|0.790|0.641|0.582	0.137	0.03821	green	ALAD
P49069	CAMLG	0.72	0.589|0.819|0.611|0.857	0.139	0.03834	green	CAMLG
P22676	CALB2	0.72	0.664|0.907|0.544|0.746	0.152	0.04604	green	CALB2
Q5T4D3	TMTC4	0.71	0.768|0.730|0.691|0.653	0.05	0.00224	green	TMTC4
O00391	QSOX1	0.71	0.765|0.766|0.690|0.616	0.072	0.006764	green	QSOX1
Q8TAM1	BBS10	0.71	0.632|0.789|0.632|0.774	0.087	0.01048	green	BBS10
P56693	SOX10	0.71	0.628|0.784|0.631|0.779	0.088	0.01082	green	SOX10
Q9H1I8	ASCC2	0.71	0.733|0.591|0.841|0.672	0.105	0.01778	green	ASCC2
O94760	DDAH1	0.71	0.772|0.821|0.597|0.630	0.108	0.0188	green	DDAH1
Q8NFU3	TSTD1	0.71	0.824|0.792|0.619|0.587	0.12	0.02458	green	TSTD1
P16234	PGFRA	0.71	0.711|0.568|0.874|0.690	0.126	0.02794	green	PDGFRA
Q9BY21	GPR87	0.71	0.846|0.598|0.826|0.586	0.141	0.03882	green	GPR87
Q8IWE2	NXP20	0.71	0.859|0.809|0.607|0.562	0.147	0.04124	green	FAM114A1
P21397	AOFA	0.71	0.847|0.834|0.601|0.564	0.15	0.04421	green	MAOA
O43505	B4GA1	0.71	0.506|0.751|0.725|0.847	0.144	0.04643	green	B4GAT1
O14795	UN13B	0.71	0.795|0.887|0.560|0.601	0.156	0.04684	green	UNC13B
Q9NS98	SEM3G	0.7	0.740|0.744|0.656|0.658	0.049	0.001996	green	SEMA3G
Q8WVD3	RN138	0.7	0.608|0.712|0.676|0.785	0.074	0.006218	green	RNF138
P27487	DPP4	0.7	0.747|0.791|0.614|0.657	0.081	0.008522	green	DPP4
O75379	VAMP4	0.7	0.754|0.815|0.614|0.627	0.098	0.01391	green	VAMP4
Q6P9B6	TLDC1	0.7	0.807|0.617|0.782|0.591	0.111	0.01936	green	MEAK7
Q9NQ66	PLCB1	0.7	0.818|0.810|0.593|0.576	0.133	0.03041	green	PLCB1
O95670	VATG2	0.7	0.757|0.867|0.558|0.604	0.142	0.03382	green	ATP6V1G2
P29597	TYK2	0.7	0.581|0.844|0.569|0.802	0.144	0.03683	green	TYK2
Q9NZ71	RTEL1	0.7	0.622|0.884|0.541|0.753	0.151	0.04017	green	RTEL1
Q86V87	F16B2	0.7	0.779|0.574|0.872|0.563	0.153	0.04081	green	FAM160B2
Q01814	AT2B2	0.7	0.816|0.840|0.562|0.569	0.152	0.04117	green	ATP2B2
P00156	CYB	0.69	0.682|0.661|0.706|0.697	0.02	0.0001229	green	MT-CYB
Q8N4F0	BPIB2	0.69	0.668|0.703|0.659|0.727	0.032	0.0004958	green	BPIFB2
Q9Y624	JAM1	0.69	0.753|0.813|0.583|0.597	0.114	0.01876	green	F11R
P01833	PIGR	0.69	0.839|0.647|0.734|0.531	0.131	0.02818	green	PIGR
P02533	K1C14	0.69	0.534|0.597|0.769|0.841	0.144	0.03387	green	KRT14
Q6XQN6	PNCB	0.69	0.869|0.670|0.699|0.520	0.143	0.03459	green	NAPRT
Q9HCR9	PDE11	0.68	0.665|0.722|0.637|0.680	0.035	0.0006367	green	PDE11A
Q02410	APBA1	0.68	0.722|0.691|0.664|0.631	0.039	0.0008531	green	APBA1
O00204	ST2B1	0.68	0.723|0.692|0.708|0.616	0.048	0.001776	green	SULT2B1
P78337	PITX1	0.68	0.660|0.748|0.621|0.698	0.054	0.002317	green	PITX1
P41229	KDM5C	0.68	0.596|0.674|0.676|0.764	0.069	0.004458	green	KDM5C
Q13938	CAYP1	0.68	0.573|0.769|0.588|0.777	0.111	0.01688	green	CAPS
Q9UJJ9	GNPTG	0.68	0.833|0.751|0.607|0.545	0.132	0.02686	green	GNPTG
Q9HBA9	FOH1B	0.68	0.597|0.843|0.537|0.725	0.136	0.02699	green	FOLH1B
O15481	MAGB4	0.67	0.662|0.708|0.634|0.668	0.031	0.0003867	green	MAGEB4
P22748	CAH4	0.67	0.658|0.722|0.615|0.668	0.044	0.001128	green	CA4
P16870	CBPE	0.67	0.674|0.741|0.636|0.630	0.051	0.001702	green	CPE
Q08495	DEMA	0.67	0.630|0.616|0.727|0.700	0.054	0.002066	green	DMTN
P51993	FUT6	0.67	0.762|0.723|0.630|0.580	0.084	0.007704	green	FUT6
Q6P4Q7	CNNM4	0.67	0.765|0.608|0.730|0.576	0.092	0.009632	green	CNNM4
Q9UJC5	SH3L2	0.67	0.828|0.752|0.556|0.539	0.144	0.02987	green	SH3BGRL2
Q8N442	GUF1	0.67	0.868|0.678|0.650|0.502	0.15	0.03477	green	GUF1
Q86VE9	SERC5	0.67	0.647|0.883|0.492|0.672	0.161	0.03997	green	SERINC5
P13521	SCG2	0.67	0.627|0.904|0.477|0.672	0.177	0.04759	green	SCG2
P02763	A1AG1	0.67	0.732|0.484|0.888|0.583	0.177	0.04916	green	ORM1
Q9UHF7	TRPS1	0.66	0.628|0.697|0.639|0.695	0.036	0.0006509	green	TRPS1
Q14451	GRB7	0.66	0.704|0.621|0.704|0.613	0.05	0.001643	green	GRB7
P68133	ACTS	0.66	0.734|0.721|0.599|0.576	0.082	0.006458	green	ACTA1
Q6PIJ6	FBX38	0.66	0.769|0.728|0.598|0.561	0.1	0.01177	green	FBXO38
Q8IXS6	PALM2	0.66	0.512|0.631|0.682|0.801	0.12	0.01861	green	PALM2
P52799	EFNB2	0.66	0.791|0.730|0.659|0.458	0.145	0.03623	green	EFNB2
A0A0B4J1X5	HV374	0.66	0.779|0.812|0.512|0.537	0.157	0.03636	green	IGHV3-74
P12277	KCRB	0.66	0.746|0.858|0.478|0.538	0.177	0.04585	green	CKB
P17066	HSP76	0.65	0.632|0.631|0.679|0.669	0.025	0.000194	green	HSPA6
Q96JA1	LRIG1	0.65	0.609|0.721|0.597|0.678	0.059	0.002357	green	LRIG1
Q8IZW8	TENS4	0.65	0.720|0.679|0.626|0.579	0.062	0.002808	green	TNS4
P56211	ARP19	0.65	0.654|0.743|0.561|0.633	0.075	0.004716	green	ARPP19
P08294	SODE	0.65	0.584|0.729|0.585|0.699	0.076	0.004928	green	SOD3
Q6ZNM6	TEX43	0.65	0.624|0.747|0.563|0.658	0.077	0.004981	green	TEX43
Q8N5J2	MINY1	0.65	0.679|0.785|0.535|0.614	0.106	0.01256	green	MINDY1
O95436	NPT2B	0.65	0.724|0.483|0.842|0.564	0.161	0.03653	green	SLC34A2
Q8N8R5	CB069	0.64	0.684|0.668|0.682|0.519	0.08	0.00651	green	C2orf69
P31431	SDC4	0.64	0.746|0.729|0.553|0.528	0.114	0.01466	green	SDC4
P25311	ZA2G	0.64	0.785|0.690|0.575|0.506	0.123	0.01761	green	AZGP1
Q9Y5J1	UTP18	0.64	0.795|0.543|0.723|0.485	0.146	0.02715	green	UTP18
Q8N6C5	IGSF1	0.64	0.505|0.784|0.500|0.773	0.159	0.03399	green	IGSF1
Q15059	BRD3	0.64	0.768|0.486|0.802|0.492	0.171	0.03953	green	BRD3
Q5T3F8	CSCL2	0.63	0.689|0.606|0.647|0.569	0.052	0.001471	green	TMEM63B
P20061	TCO1	0.63	0.676|0.682|0.602|0.565	0.057	0.00206	green	TCN1
Q9BYB0	SHAN3	0.63	0.722|0.620|0.647|0.543	0.074	0.004303	green	SHANK3
Q86VD7	S2542	0.63	0.534|0.708|0.543|0.718	0.101	0.009731	green	SLC25A42
Q01650	LAT1	0.63	0.604|0.791|0.485|0.635	0.126	0.01747	green	SLC7A5
Q9C0B5	ZDHC5	0.63	0.792|0.603|0.650|0.459	0.137	0.02294	green	ZDHHC5
P34096	RNAS4	0.63	0.834|0.548|0.695|0.453	0.167	0.03612	green	RNASE4
P54108	CRIS3	0.62	0.648|0.616|0.592|0.621	0.023	0.0001263	green	CRISP3
Q12894	IFRD2	0.62	0.599|0.598|0.649|0.635	0.026	0.0001782	green	IFRD2
P17948	VGFR1	0.62	0.651|0.682|0.586|0.570	0.053	0.001519	green	FLT1
Q6MZM9	PRR27	0.62	0.839|0.582|0.631|0.428	0.17	0.03527	green	PRR27
P01034	CYTC	0.62	0.806|0.747|0.512|0.419	0.185	0.04587	green	CST3
P30499	1C01	0.61	0.583|0.621|0.597|0.633	0.023	0.0001155	green	HLA-C
P19012	K1C15	0.61	0.551|0.733|0.475|0.664	0.115	0.01291	green	KRT15
P23280	CAH6	0.61	0.719|0.724|0.524|0.478	0.129	0.01772	green	CA6
Q15782	CH3L2	0.61	0.841|0.489|0.692|0.399	0.199	0.04788	green	CHI3L2
Q9H5Y7	SLIK6	0.6	0.612|0.644|0.579|0.574	0.033	0.0003195	green	SLITRK6
Q03013	GSTM4	0.6	0.615|0.551|0.646|0.576	0.042	0.0006774	green	GSTM4
Q9UD71	PPR1B	0.6	0.735|0.652|0.546|0.471	0.116	0.01279	green	PPP1R1B
Q9NX18	SDHF2	0.6	0.473|0.700|0.517|0.712	0.123	0.01507	green	SDHAF2
Q86SE9	PCGF5	0.6	0.465|0.674|0.525|0.740	0.128	0.0164	green	PCGF5
O15228	GNPAT	0.6	0.597|0.785|0.444|0.582	0.14	0.0201	green	GNPAT
Q9Y239	NOD1	0.59	0.604|0.571|0.610|0.564	0.023	0.0001107	green	NOD1
Q13835	PKP1	0.57	0.466|0.510|0.615|0.672	0.094	0.006206	green	PKP1
Q9HC84	MUC5B	0.57	0.477|0.646|0.511|0.663	0.094	0.006428	green	MUC5B
Q6ZMV7	LEKR1	0.57	0.495|0.689|0.454|0.634	0.112	0.009905	green	LEKR1
Q8N465	D2HDH	0.56	0.524|0.542|0.578|0.591	0.031	0.0002394	green	D2HGDH
P05543	THBG	0.56	0.716|0.606|0.535|0.389	0.137	0.01864	green	SERPINA7
Q53ET0	CRTC2	0.56	0.643|0.737|0.410|0.465	0.152	0.02184	green	CRTC2
Q5EBL4	RIPL1	0.56	0.375|0.714|0.401|0.731	0.194	0.03862	green	RILPL1
P16083	NQO2	0.55	0.482|0.609|0.484|0.624	0.077	0.003329	green	NQO2
Q5BJH2	TM128	0.54	0.649|0.551|0.521|0.430	0.09	0.005039	green	TMEM128
Q9UBX7	KLK11	0.54	0.660|0.531|0.581|0.389	0.114	0.01109	green	KLK11
Q8N474	SFRP1	0.54	0.567|0.696|0.406|0.473	0.126	0.01157	green	SFRP1
P15088	CBPA3	0.54	0.403|0.573|0.407|0.769	0.173	0.02397	green	CPA3
P08493	MGP	0.54	0.703|0.447|0.676|0.350	0.173	0.03065	green	MGP
Q5VZL5	ZMYM4	0.53	0.630|0.590|0.475|0.430	0.094	0.005569	green	ZMYM4
O95156	NXPH2	0.53	0.524|0.674|0.454|0.458	0.103	0.005783	green	NXPH2
Q6P5S2	LEG1H	0.52	0.319|0.714|0.330|0.717	0.226	0.04945	green	LEG1
Q9NRA1	PDGFC	0.5	0.600|0.542|0.454|0.412	0.085	0.003728	green	PDGFC
Q15847	ADIRF	0.49	0.583|0.632|0.378|0.349	0.143	0.01507	green	ADIRF
A7E2V4	ZSWM8	0.48	0.619|0.519|0.437|0.357	0.112	0.007884	green	ZSWIM8
O95994	AGR2	0.44	0.386|0.548|0.374|0.470	0.081	0.002718	green	AGR2
P23435	CBLN1	0.33	0.307|0.568|0.158|0.274	0.173	0.01869	green	CBLN1
