# Supplementary material for: Multiple Processes May Involve in the IgG4-RD Pathogenesis: An Integrative Study via Proteomic and Transcriptomic Analysis
Source: Front Immunol. 2020 Aug 20;11:1795. doi: 10.3389/fimmu.2020.01795 (PMC7468437; doi:10.3389/fimmu.2020.01795)
Supplement: Table S4 — Cytoscape Input edges in turquoise. [file Table_4.XLSX]

## Sheet: Table S4 CytoscapeInput-edges-t
From node	To node	Weight	Direction	From probe	To probe
ABCA8	NOX4	0.200002	undirected	1565778_at	219773_at
LMO3	CPXM2	0.200006	undirected	204424_s_at	226824_at
TXNIP	EPB41L2	0.200007	undirected	201009_s_at	201719_s_at
IGFBP7	MEG3	0.200008	undirected	201163_s_at	226211_at
LHX8	PID1	0.200008	undirected	1569469_a_at	219093_at
ARHGAP6	FN1	0.20001	undirected	206167_s_at	211719_x_at
TRPC1	PLAGL1	0.200011	undirected	205802_at	209318_x_at
TNS1	PRRX1	0.200011	undirected	221748_s_at	238852_at
TXNIP	IGFBP7	0.200012	undirected	201009_s_at	201163_s_at
TGFB1I1	RBMS3	0.200022	undirected	209651_at	238447_at
EPS8	C1R	0.200022	undirected	202609_at	212067_s_at
RECK	DCN	0.200023	undirected	205407_at	211813_x_at
MRC1	DCN	0.200028	undirected	204438_at	211896_s_at
DAB2 /// LOC101926921	PPAP2A	0.200032	undirected	201278_at	209147_s_at
FZD7	COL1A2	0.200032	undirected	203706_s_at	229218_at
HSPA12B	PRRX1	0.200035	undirected	229172_at	238852_at
MEG3	PRKG1	0.200035	undirected	226211_at	228396_at
COL14A1	DNM3OS	0.200035	undirected	212865_s_at	232090_at
PCOLCE	LTBP2	0.200035	undirected	202465_at	204682_at
EGFR	PROS1	0.20004	undirected	201983_s_at	207808_s_at
TIMP3	EBF2	0.200041	undirected	201149_s_at	244885_at
GNAL	GALNT15	0.200047	undirected	214071_at	236361_at
TACC1	PRRX1	0.200054	undirected	1554690_a_at	238852_at
DCN	SULF2	0.200056	undirected	211896_s_at	233555_s_at
SERPING1	SLC27A6	0.200057	undirected	200986_at	219932_at
TNS1	NR1D2	0.200057	undirected	221748_s_at	225768_at
GHR	NTRK2	0.200059	undirected	205498_at	221796_at
NR2F2	NEURL1B	0.200059	undirected	209120_at	225355_at
TIMP3	CFH /// CFHR1	0.20006	undirected	201147_s_at	215388_s_at
EMP1	KCNT2	0.200062	undirected	229011_at	244455_at
ZNF521	ABCA9	0.200063	undirected	226677_at	242541_at
LEPR /// LEPROT	NOX4	0.200065	undirected	211356_x_at	219773_at
SPCS3	CLDN11	0.200066	undirected	218817_at	228335_at
DCN	SPRY1	0.200074	undirected	209335_at	212558_at
BMP5	PCSK5	0.200076	undirected	205430_at	205559_s_at
TFPI	RNF150	0.200078	undirected	213258_at	236038_at
CILP	EMCN	0.20008	undirected	206227_at	222885_at
IGFBP7	DDR2	0.200086	undirected	201163_s_at	225442_at
ANGPTL1	GFRA1	0.200089	undirected	224339_s_at	227550_at
SFRP4	CCDC80	0.200091	undirected	204052_s_at	225241_at
HDGFRP3	JAM3	0.200093	undirected	209524_at	212813_at
FNDC1	CLDN11	0.200093	undirected	226930_at	228335_at
PRRX1	PRRX1	0.200097	undirected	205991_s_at	226695_at
ZNF521	GPR124	0.200098	undirected	226677_at	65718_at
FBLN1	DPT	0.200099	undirected	202994_s_at	213068_at
MSRB3	ZNF521	0.2001	undirected	225782_at	226677_at
TMOD2	THRB	0.200102	undirected	226186_at	228716_at
HDGFRP3	LAMA2	0.200104	undirected	209524_at	213519_s_at
PROS1	SH3D19	0.200104	undirected	207808_s_at	225162_at
PLXDC2	LINC01279	0.200105	undirected	226865_at	227061_at
HIP1	PRRX1	0.200112	undirected	205425_at	238852_at
MAB21L2	ADH4	0.200113	undirected	210302_s_at	231678_s_at
ZBTB20	RAI2	0.200116	undirected	213156_at	219440_at
FBN1	DLC1	0.20012	undirected	202766_s_at	210762_s_at
PCDH18	FGL2	0.200122	undirected	225975_at	227265_at
LUM	RARRES2	0.200122	undirected	201744_s_at	209496_at
IGF2 /// INS-IGF2	RUNX1T1	0.200124	undirected	202409_at	228827_at
TACC1	LRRFIP1	0.200125	undirected	200911_s_at	223492_s_at
GPR124	SRGAP2C	0.200126	undirected	221814_at	228628_at
EPB41L2	LYVE1	0.200128	undirected	201719_s_at	220037_s_at
NR2F2	PGM5	0.200128	undirected	215073_s_at	226303_at
EMCN	FAXDC2	0.200129	undirected	227874_at	48031_r_at
LINC01279	ADH4	0.20013	undirected	227061_at	231678_s_at
PTPN12	LYVE1	0.200132	undirected	202006_at	220037_s_at
AKT3	SIPA1L2	0.200132	undirected	212609_s_at	233587_s_at
CDO1	PHLDB2	0.200136	undirected	204154_at	225688_s_at
GUCY1A3	AVPR1A	0.200137	undirected	229530_at	242680_at
ABCA8	GPR116	0.200137	undirected	204719_at	212950_at
PROS1	PMP22	0.200138	undirected	207808_s_at	210139_s_at
TIMP2	CNRIP1	0.200139	undirected	224560_at	226751_at
GAS7	ABCA8	0.20014	undirected	202191_s_at	204719_at
ERMP1	ZNF521	0.200142	undirected	218342_s_at	226677_at
COL21A1	TIMP2	0.200142	undirected	208096_s_at	224560_at
DST	EBF1	0.200142	undirected	215016_x_at	227646_at
FBN1	PID1	0.200143	undirected	202766_s_at	219093_at
RBMS1	EBF1	0.200145	undirected	215127_s_at	227646_at
PLS3	ERMP1	0.200146	undirected	201215_at	222603_at
SULF1	CALCRL	0.200151	undirected	212353_at	234996_at
HIP1	SOX7	0.200156	undirected	205425_at	228698_at
ABCA8	SOX7	0.200157	undirected	1565778_at	228698_at
ZNF521	ADH4	0.20016	undirected	226677_at	231678_s_at
MYO1B	NR2F2	0.200162	undirected	212364_at	215073_s_at
GNG11	ABCA6	0.20017	undirected	204115_at	217504_at
TCF4	FGF7	0.200171	undirected	203753_at	205782_at
MYOF	CFH /// CFHR1	0.200176	undirected	201798_s_at	215388_s_at
DCN	SH3D19	0.200178	undirected	211896_s_at	225162_at
EPB41L2	P2RY14	0.200179	undirected	201719_s_at	206637_at
COL21A1	TRHDE	0.200182	undirected	208096_s_at	219937_at
GPC3	TIMP2	0.200184	undirected	209220_at	224560_at
EPB41L2	TUBA1A	0.200186	undirected	201719_s_at	209118_s_at
CAV2	EFHD1	0.200188	undirected	203323_at	209343_at
JAM2	ISM1	0.200189	undirected	229127_at	235182_at
CD109	GUCY1A3	0.200194	undirected	226545_at	229530_at
COL5A1	ASAP2	0.200195	undirected	203325_s_at	206414_s_at
CAV1	MOB3B	0.200199	undirected	212097_at	226844_at
LTBP2	TNXA /// TNXB	0.200199	undirected	204682_at	216333_x_at
PPL	VIT	0.2002	undirected	203407_at	227899_at
AQP1	SEMA3G	0.200201	undirected	209047_at	219689_at
GNAL	NEURL1B	0.200205	undirected	214071_at	225355_at
CD93	MEG3	0.200223	undirected	202878_s_at	226211_at
LTBP2	VIT	0.20023	undirected	204682_at	227899_at
TIMP3	EMP1	0.20023	undirected	201147_s_at	201325_s_at
LTBP2	EDIL3	0.200231	undirected	223690_at	225275_at
LAMA2	COL14A1	0.200237	undirected	205116_at	212865_s_at
ZBTB20	CD36	0.200248	undirected	213156_at	228766_at
NR2F2	SLC27A6	0.200249	undirected	215073_s_at	219932_at
PTRF	MYO1B	0.20025	undirected	208789_at	212364_at
ADIRF	SCN4B	0.200251	undirected	203571_s_at	236359_at
TIMP3	CFD	0.200253	undirected	201148_s_at	205382_s_at
WWTR1	RBMS3	0.200254	undirected	202133_at	235570_at
NR2F2	PRRX1	0.200255	undirected	209121_x_at	238852_at
SERPING1	ECM2	0.200257	undirected	200986_at	206101_at
FZD7	RECK	0.200258	undirected	203705_s_at	205407_at
SPARC	CCDC80	0.200262	undirected	200665_s_at	243864_at
THBS2	SCARA5	0.200263	undirected	203083_at	229839_at
LOC100996668 /// ZEB1	LOC102725271 /// NTM	0.200267	undirected	212764_at	227566_at
GAS1	CPXM2	0.200269	undirected	204457_s_at	226824_at
GNG11	GUCY1A3	0.200272	undirected	204115_at	229530_at
LRRN4CL	OLFML2B	0.200273	undirected	1556427_s_at	213125_at
PLXDC1	ABCA9	0.200273	undirected	219700_at	242541_at
RECK	TRIO	0.200273	undirected	205407_at	209012_at
DIO2	SFRP4	0.200275	undirected	203699_s_at	204051_s_at
TIMP3	EMP2	0.200276	undirected	201150_s_at	225079_at
RCAN2	OLFML2B	0.200278	undirected	203498_at	213125_at
LTBP2	ADAMTS5	0.200281	undirected	223690_at	229357_at
MAP1B	CLDN11	0.200282	undirected	212233_at	228335_at
EGFR	COL1A2	0.200285	undirected	201983_s_at	229218_at
TIMP3	OLFML1	0.200294	undirected	201147_s_at	217525_at
COL21A1	ERMP1	0.200296	undirected	208096_s_at	222603_at
CHRDL1	OLFML1	0.200296	undirected	209763_at	217525_at
COL5A1	CLDN11	0.200297	undirected	203325_s_at	228335_at
FBLN2	HDGFRP3	0.200298	undirected	203886_s_at	209524_at
EDNRA	LDB2	0.200298	undirected	204464_s_at	206481_s_at
MYO1B	CEP68	0.2003	undirected	212364_at	212675_s_at
AOC3	LDB2	0.200302	undirected	204894_s_at	206481_s_at
CNRIP1	RBMS3	0.200313	undirected	226751_at	235570_at
LTBP2	DDR2	0.200315	undirected	204682_at	227561_at
MOB3B	TIMP2	0.200317	undirected	226844_at	231579_s_at
ADH1B	PCDH9	0.200319	undirected	209612_s_at	238919_at
LHFP	ITGBL1	0.200321	undirected	231411_at	231993_at
GALNT15	ABCA9	0.200321	undirected	228501_at	242541_at
TXNIP	PDGFRA	0.200327	undirected	201009_s_at	203131_at
LAMC1	RBMS1	0.200328	undirected	200771_at	215127_s_at
HIP1	PREX2	0.200333	undirected	205425_at	228692_at
TIMP3	TGFBI	0.200338	undirected	201147_s_at	201506_at
CAV2	SLC16A4	0.200343	undirected	203323_at	205234_at
IGFBP7	GPR124	0.200346	undirected	201163_s_at	65718_at
DOCK4	PRRX1	0.200346	undirected	205003_at	226695_at
SFRP4	NTRK2	0.200347	undirected	204052_s_at	221796_at
PDE5A	PRKG1	0.200349	undirected	227088_at	228396_at
PLS3	SEMA3G	0.200351	undirected	201215_at	219689_at
SFRP4	RAI2	0.200351	undirected	204052_s_at	219440_at
PTRF	ADIRF	0.200351	undirected	1557938_s_at	203571_s_at
HGF	ZNF521	0.200352	undirected	209960_at	226676_at
RGS5	ABCA9	0.200352	undirected	1555725_a_at	242541_at
TMTC1	SCARA5	0.200353	undirected	226322_at	229839_at
NRP1	BNIP2	0.200356	undirected	212298_at	226280_at
LAMA2	CALCRL	0.200357	undirected	216840_s_at	234996_at
CD93	HEG1	0.200359	undirected	202878_s_at	213069_at
PCOLCE	SULF1	0.200366	undirected	202465_at	212353_at
RGS5	CXCL12	0.200367	undirected	209070_s_at	209687_at
ZBTB20	GPR124	0.20037	undirected	213156_at	221814_at
GNG11	PDE5A	0.20037	undirected	204115_at	227088_at
GPM6B	PRRX1	0.200372	undirected	209167_at	238852_at
VCAN	ABI3BP	0.200382	undirected	204619_s_at	223395_at
TFPI	VCAN	0.200382	undirected	213258_at	215646_s_at
SERPING1	NRP1	0.200383	undirected	200986_at	212298_at
FBLN2	KCNB1	0.200386	undirected	203886_s_at	211006_s_at
CXCL12	BOC	0.200386	undirected	209687_at	225990_at
PMP22	TNS1	0.200388	undirected	210139_s_at	221748_s_at
COCH	PPAP2A	0.200388	undirected	205229_s_at	209147_s_at
EMP1	COL5A2	0.20039	undirected	201325_s_at	221730_at
FBN1	PLP1	0.200397	undirected	202765_s_at	210198_s_at
SEMA6D	EBF2	0.200399	undirected	226492_at	244885_at
PLAT	TUBA1A	0.200401	undirected	201860_s_at	209118_s_at
MEOX2	ITGA9	0.200407	undirected	206201_s_at	227297_at
LRRN4CL	LHX8	0.20041	undirected	1556427_s_at	1569469_a_at
DIRAS3	GLT8D2	0.200415	undirected	215506_s_at	227070_at
LHX8	MOB3B	0.200417	undirected	1569469_a_at	226844_at
JAG1	EMP2	0.200418	undirected	209099_x_at	225079_at
RGS5	LHFP	0.20042	undirected	218353_at	218656_s_at
PLAT	COL14A1	0.20042	undirected	201860_s_at	212865_s_at
ZBTB20	TNS1	0.200421	undirected	213156_at	221748_s_at
PCOLCE2	FIBIN	0.200428	undirected	219295_s_at	226769_at
MYO1B	CD109	0.200429	undirected	212364_at	226545_at
FN1	COLEC12	0.200434	undirected	210495_x_at	221019_s_at
MYOF	MYO1B	0.200442	undirected	211864_s_at	212364_at
TCF4	LOC100996668 /// ZEB1	0.200442	undirected	203753_at	212764_at
NRP1	CCDC80	0.200446	undirected	212298_at	243864_at
AGTR1	LGR5	0.200448	undirected	205357_s_at	213880_at
KCNB1	TFPI	0.200453	undirected	211006_s_at	213258_at
COL5A1	JAM2	0.200455	undirected	203325_s_at	229127_at
JAM2	FAXDC2	0.200456	undirected	229127_at	48031_r_at
BMP5	EMP2	0.200462	undirected	205430_at	225078_at
ECM2	ITGA9	0.200466	undirected	206101_at	227297_at
CFH /// CFHR1	VGLL3	0.20047	undirected	215388_s_at	227399_at
NOVA1	PHLDB2	0.200476	undirected	205794_s_at	225688_s_at
C14ORF132	ANGPTL1	0.200478	undirected	218820_at	231773_at
PTGIS	DDR2	0.200478	undirected	208131_s_at	225442_at
LAMA2	ZBTB20	0.20048	undirected	205116_at	213156_at
GPM6B	CEP68	0.200489	undirected	209170_s_at	212677_s_at
LAMA2	KANK2	0.200489	undirected	213519_s_at	218418_s_at
CFH /// CFHR1	RUNX1T1	0.20049	undirected	215388_s_at	228827_at
GPM6B	FIBIN	0.20049	undirected	209167_at	226769_at
RAI2	EBF2	0.200494	undirected	219440_at	244885_at
ITGBL1	PGM5	0.200496	undirected	205422_s_at	226303_at
EMP1	LYVE1	0.200497	undirected	201324_at	220037_s_at
DCN	PLXDC1	0.200498	undirected	201893_x_at	219700_at
LDB2	RAI2	0.200508	undirected	206481_s_at	219440_at
SERPING1	LAMA2	0.20051	undirected	200986_at	213519_s_at
CD93	COL5A1	0.200515	undirected	202878_s_at	203325_s_at
TGFBR2	RAI2	0.200522	undirected	208944_at	219440_at
NOX4	TIMP2	0.200522	undirected	219773_at	231579_s_at
MFAP5	KCNT2	0.200529	undirected	213764_s_at	234103_at
GLT8D2	PDE5A	0.20053	undirected	227070_at	227088_at
EPS8	LAMA2	0.200536	undirected	202609_at	213519_s_at
LDB2	EMCN	0.200537	undirected	206481_s_at	227874_at
ASAP2	ZBTB20	0.200538	undirected	206414_s_at	213156_at
LUM	EMP2	0.200538	undirected	201744_s_at	225078_at
RAI2	GALNT15	0.200538	undirected	219440_at	236361_at
AHNAK	MEG3	0.200542	undirected	211986_at	226211_at
COL1A2	PLXDC2	0.200543	undirected	229218_at	238455_at
ASAP2	LEPR /// LEPROT	0.200546	undirected	206414_s_at	211356_x_at
RECK	MYOF	0.200546	undirected	205407_at	211864_s_at
TIMP3	PLEKHH2	0.200546	undirected	201150_s_at	227148_at
TRPC1	HMCN1	0.200546	undirected	205802_at	235944_at
TFPI	MINOS1-NBL1 /// NBL1	0.200549	undirected	213258_at	37005_at
NEURL1B	CALCRL	0.20055	undirected	225355_at	234996_at
EPB41L2	SULF2	0.200552	undirected	201719_s_at	224724_at
MGP	TRPC1	0.200552	undirected	202291_s_at	205802_at
LAMA2	KANK2	0.200553	undirected	216840_s_at	218418_s_at
LTBP2	PCDH9	0.200554	undirected	204682_at	238919_at
DDR2	VIT	0.200555	undirected	227561_at	227899_at
COLEC12	LINC01279	0.200557	undirected	221019_s_at	227061_at
XG	CLDN11	0.200559	undirected	1554062_at	228335_at
GNAL	DKK2	0.20056	undirected	214071_at	219908_at
PTGIS	CCDC80	0.200562	undirected	208131_s_at	243864_at
CAV1	HDGFRP3	0.200562	undirected	203065_s_at	209524_at
DAB2 /// LOC101926921	DCN	0.200563	undirected	201280_s_at	201893_x_at
CD93	GPM6B	0.200564	undirected	202878_s_at	209167_at
ABCA6	GALNT15	0.200567	undirected	217504_at	236361_at
FZD7	FAM92A1	0.200569	undirected	203706_s_at	228011_at
PPL	ADH1B	0.200569	undirected	203407_at	209613_s_at
TIMP3	2020-09-10	0.200572	undirected	201150_s_at	212698_s_at
TIMP3	SRGAP2C	0.200573	undirected	201150_s_at	228628_at
COL1A2	SULF2	0.200578	undirected	202403_s_at	224724_at
HSPA12B	LHFP	0.200581	undirected	229172_at	231411_at
LEPR /// LEPROT	MMRN2	0.200582	undirected	211355_x_at	236262_at
RCAN2	CHRDL1	0.200583	undirected	203498_at	209763_at
2020-09-11	ANK2	0.200584	undirected	201307_at	202920_at
LUM	COL12A1	0.200587	undirected	201744_s_at	225664_at
SSPN	RUNX1T1	0.200588	undirected	204963_at	205528_s_at
NEURL1B	ABCA9	0.200595	undirected	225355_at	242541_at
DPYSL2	FAM92A1	0.200603	undirected	200762_at	228011_at
ZEB2	CXCL12	0.200604	undirected	203603_s_at	203666_at
BOC	RASAL2	0.200605	undirected	225990_at	227036_at
SPRY1	DPT	0.200605	undirected	212558_at	213071_at
COL1A2	GAS1	0.200609	undirected	202403_s_at	204457_s_at
RCAN2	PRRX1	0.200611	undirected	203498_at	238852_at
COL6A1	LHFP	0.200614	undirected	213428_s_at	218656_s_at
RAI2	CPED1	0.200616	undirected	219440_at	228728_at
VCAN	EMCN	0.200619	undirected	215646_s_at	227874_at
MAB21L2	GFRA1	0.200622	undirected	210302_s_at	227550_at
MRC1	SCARA5	0.200623	undirected	204438_at	229839_at
ZAK	EMCN	0.200623	undirected	225665_at	227874_at
EMP1	COL12A1	0.200624	undirected	201325_s_at	225664_at
SLC16A4	SCARA5	0.200625	undirected	205234_at	229839_at
DKK3	EBF1	0.200625	undirected	214247_s_at	227646_at
SPARC	PRTFDC1	0.200627	undirected	212667_at	222803_at
JAM3	ZNF521	0.200631	undirected	212813_at	226676_at
IGFBP7	HIP1	0.200632	undirected	201163_s_at	205425_at
ABCA8	EDNRA	0.200637	undirected	1565778_at	204464_s_at
CYBRD1	NEGR1	0.200638	undirected	222453_at	229461_x_at
SFRP4	ZCCHC24	0.200642	undirected	204052_s_at	212419_at
GPM6B	SIPA1L2	0.200647	undirected	209170_s_at	233587_s_at
TIMP3	EBF1	0.200653	undirected	201147_s_at	229487_at
GPM6B	SCN4B	0.200654	undirected	209168_at	236359_at
SFRP4	KCNT2	0.200656	undirected	204051_s_at	234103_at
LHFP	NEGR1	0.200659	undirected	218656_s_at	229461_x_at
LEPR /// LEPROT	DPT	0.200659	undirected	211356_x_at	213068_at
COL21A1	CPXM2	0.200663	undirected	208096_s_at	226824_at
FRY	GNAL	0.200664	undirected	204072_s_at	214071_at
EMP1	LRRFIP1	0.200666	undirected	201325_s_at	223492_s_at
GAS1	MEG3	0.200669	undirected	204457_s_at	226210_s_at
TSPAN4	FIBIN	0.200684	undirected	209264_s_at	226769_at
ABCA6	NEGR1	0.200689	undirected	217504_at	229461_x_at
NOVA1	CPED1	0.200698	undirected	205794_s_at	228728_at
HDGFRP3	SAMD4A	0.200699	undirected	209524_at	212845_at
GNAL	GUCY1A2	0.2007	undirected	214071_at	236335_at
SFRP4	FERMT2	0.200703	undirected	204051_s_at	209210_s_at
SULF2	DDR2	0.200704	undirected	224724_at	227561_at
DPT	LGR5	0.200704	undirected	213071_at	213880_at
DCN	ZAK	0.200704	undirected	211896_s_at	225662_at
TGFB1I1	TFPI	0.200713	undirected	209651_at	213258_at
RBMS1	RBMS3	0.200715	undirected	215127_s_at	238447_at
TNS1	EMCN	0.200715	undirected	221748_s_at	227874_at
FLRT2 /// LOC100506718	DCN	0.200719	undirected	204359_at	211813_x_at
EPS8	CAV2	0.20072	undirected	202609_at	203323_at
SEMA6D	RASAL2	0.200724	undirected	226492_at	227036_at
RGS5	ANGPTL1	0.200725	undirected	209070_s_at	239183_at
NET1	EMCN	0.200727	undirected	201830_s_at	227874_at
EPB41L2	CNRIP1	0.200728	undirected	201719_s_at	226751_at
CDO1	PTGIS	0.200729	undirected	204154_at	208131_s_at
GPC3	ZBTB20	0.20073	undirected	209220_at	227082_at
GDF10	PCDH18	0.200731	undirected	206159_at	225975_at
PPL	RBMS3	0.200735	undirected	203407_at	238447_at
TNS1	PRRX1	0.200742	undirected	221748_s_at	226695_at
SFRP4	NTRK2	0.200745	undirected	204051_s_at	221796_at
CRTAP	IGFBP7	0.200747	undirected	1554464_a_at	201163_s_at
EPB41L2	DCN	0.200751	undirected	201719_s_at	211896_s_at
FBLN1	VGLL3	0.200751	undirected	202994_s_at	227399_at
EGFR	FSTL1	0.200758	undirected	201983_s_at	208782_at
ABI3BP	CLIP4	0.200761	undirected	223395_at	226425_at
TRPC1	CYYR1	0.200765	undirected	205803_s_at	235044_at
FSTL1	MAP1B	0.200774	undirected	208782_at	212233_at
FBN1	MRC1	0.200776	undirected	202766_s_at	204438_at
PREX2	PCDH9	0.200781	undirected	228692_at	238919_at
VCAN	COL5A2	0.200783	undirected	204619_s_at	221730_at
FBN1	CD93	0.200784	undirected	202766_s_at	202878_s_at
NID1	RCAN2	0.20079	undirected	202007_at	203498_at
TFPI	CACHD1	0.200794	undirected	213258_at	225627_s_at
AHNAK	RERGL	0.200794	undirected	211986_at	220276_at
SLC16A4	COL5A2	0.200805	undirected	205234_at	221730_at
FBN1	ZEB2	0.200807	undirected	202765_s_at	228333_at
FBLN1	ARHGAP6	0.200807	undirected	202994_s_at	206167_s_at
FRY	RASAL2	0.20081	undirected	204072_s_at	227036_at
PCOLCE2	CPXM2	0.200813	undirected	219295_s_at	226824_at
WWTR1	ZNF521	0.200819	undirected	202133_at	226677_at
ABCA6	ABCA9	0.20082	undirected	217504_at	242541_at
TFCP2L1	MEG3	0.200821	undirected	219735_s_at	226211_at
PCSK5	CD36	0.200828	undirected	213652_at	228766_at
TGFBI	TRPC1	0.200839	undirected	201506_at	205803_s_at
EMP1	CALCRL	0.200843	undirected	229011_at	234996_at
EBF1	SCN7A	0.200844	undirected	227646_at	228504_at
CILP	EBF1	0.200851	undirected	206227_at	229487_at
CHRDL1	MKL2	0.200859	undirected	209763_at	218259_at
FBN1	GABRB2	0.200862	undirected	202765_s_at	242344_at
MYO1B	JAM2	0.200862	undirected	212364_at	229127_at
PHLDB2	SULF2	0.200866	undirected	225688_s_at	233555_s_at
CXCL12	TMOD2	0.200867	undirected	209687_at	226186_at
LAMA2	DKK3	0.20087	undirected	213519_s_at	214247_s_at
FIBIN	ADAMTS5	0.200872	undirected	226769_at	229357_at
TENM1	SCARA5	0.200878	undirected	205728_at	235849_at
ABCA8	LUM	0.20088	undirected	1565778_at	201744_s_at
PLAGL1	LHFP	0.20088	undirected	207943_x_at	218656_s_at
HEG1	CPXM2	0.200883	undirected	213069_at	226824_at
CFD	FN1	0.200883	undirected	205382_s_at	211719_x_at
RARRES2	MFAP5	0.200892	undirected	209496_at	209758_s_at
TRHDE	SEMA6D	0.200892	undirected	219937_at	226492_at
JAG1	MAN1C1	0.200892	undirected	209099_x_at	218918_at
TRPC1	BOC	0.200893	undirected	205802_at	225990_at
LAMA4	ABCA6	0.200895	undirected	202202_s_at	217504_at
VGLL3	ECSCR	0.200896	undirected	227399_at	228339_at
CNN3	SPARC	0.200897	undirected	201445_at	212667_at
PLK2	SIPA1L2	0.200897	undirected	201939_at	225056_at
PPAP2B	ZNF521	0.200898	undirected	212230_at	226677_at
SFRP4	OLFML2B	0.200901	undirected	204052_s_at	213125_at
LYVE1	RBMS3	0.200902	undirected	219059_s_at	235570_at
DKK2	TNS1	0.200904	undirected	219908_at	221748_s_at
LUM	PPAP2B	0.200904	undirected	201744_s_at	209355_s_at
KLF3-AS1	TNS1	0.200908	undirected	219871_at	221748_s_at
SCARA5	PRRX1	0.200909	undirected	229839_at	238852_at
PCOLCE	PCSK5	0.200911	undirected	202465_at	213652_at
NR2F2	LHFP	0.200912	undirected	209120_at	218656_s_at
PKD2	ITPRIPL2	0.200912	undirected	203688_at	227792_at
EGFR	FBN1	0.200913	undirected	224999_at	235318_at
TRPC1	RP11-846E15.2	0.200919	undirected	205803_s_at	226365_at
FBN1	GNG11	0.200935	undirected	202766_s_at	204115_at
CXCL12	MEG3	0.20094	undirected	209687_at	226211_at
DOCK4	SAMD4A	0.200941	undirected	205003_at	212845_at
FSTL1	HDGFRP3	0.200942	undirected	208782_at	209524_at
FLRT2 /// LOC100506718	LRRFIP1	0.200947	undirected	204359_at	223492_s_at
LUM	MET	0.200948	undirected	201744_s_at	203510_at
LOC100996668 /// ZEB1	LHFP	0.200948	undirected	212764_at	218656_s_at
TACC1	IGFBP7	0.20095	undirected	1554690_a_at	201163_s_at
LRRN4CL	DOCK4	0.20095	undirected	1556427_s_at	205003_at
SLC16A4	DNM3OS	0.200951	undirected	205234_at	232090_at
TGFBI	RBMS3	0.200953	undirected	201506_at	238447_at
DAB2 /// LOC101926921	NTRK2	0.200954	undirected	201280_s_at	221796_at
NID1	DCN	0.200955	undirected	202007_at	211813_x_at
TNXA /// TNXB	NRN1	0.200964	undirected	206093_x_at	218625_at
PCOLCE2	RBMS3	0.200964	undirected	219295_s_at	235570_at
FSTL1	JAM3	0.200966	undirected	208782_at	212813_at
PDGFRA	TENM1	0.200969	undirected	203131_at	205728_at
ANPEP	LOC100996668 /// ZEB1	0.200979	undirected	202888_s_at	212764_at
TSPAN4	NOX4	0.200984	undirected	209264_s_at	219773_at
RUNX1T1	GPR124	0.200986	undirected	205528_s_at	221814_at
DLC1	DDR2	0.200987	undirected	210762_s_at	225442_at
FN1	LRRFIP1	0.20099	undirected	211719_x_at	223492_s_at
LHFP	CD36	0.200992	undirected	218656_s_at	228766_at
TIMP3	TUBA1A	0.200992	undirected	201147_s_at	209118_s_at
SLC16A4	HSPA12B	0.200997	undirected	205234_at	229172_at
LOC100506558 /// MATN2	MYO1B	0.200997	undirected	202350_s_at	212364_at
SLC16A4	PLEKHH2	0.201004	undirected	205234_at	227148_at
PID1	PREX2	0.201005	undirected	219093_at	228692_at
ZCCHC24	CLDN11	0.201006	undirected	212423_at	228335_at
LTBP2	MIR100HG	0.20101	undirected	223690_at	225381_at
LMO3	PDE5A	0.201016	undirected	204424_s_at	227088_at
CAV2	DKK3	0.201016	undirected	203324_s_at	214247_s_at
FBLN1	TFPI	0.201018	undirected	202995_s_at	213258_at
EPB41L2	JAM2	0.20102	undirected	201719_s_at	219213_at
ASAP2	PTRF	0.20102	undirected	206414_s_at	208790_s_at
NR2F2	TFPI	0.201023	undirected	209120_at	210664_s_at
ELTD1	SLC27A6	0.201023	undirected	219134_at	219932_at
RAI2	RNF150	0.201025	undirected	219440_at	236038_at
XG	LHX8	0.201035	undirected	1554062_at	1569469_a_at
TFPI	NUCKS1	0.201039	undirected	213258_at	224581_s_at
RECK	PTPRG	0.201042	undirected	205407_at	227126_at
OLFML1	FBN1	0.201043	undirected	217525_at	235318_at
CACHD1	RASAL2	0.201044	undirected	225627_s_at	227036_at
ADIRF	LTBP2	0.201045	undirected	203571_s_at	204682_at
AGTR1	ZNF521	0.201047	undirected	205357_s_at	226677_at
MAB21L2	SPCS3	0.201052	undirected	210302_s_at	218817_at
DPYSL2	AHR	0.201061	undirected	200762_at	202820_at
DCN	GALNT15	0.201064	undirected	211813_x_at	228501_at
TIMP3	PHLDB2	0.201065	undirected	201147_s_at	225688_s_at
PTRF	PRRX1	0.201072	undirected	208789_at	238852_at
IGF2 /// INS-IGF2	ZCCHC24	0.201082	undirected	202409_at	212423_at
FBN1	CEP68	0.201085	undirected	202765_s_at	212677_s_at
PTRF	SEMA6D	0.201088	undirected	208789_at	226492_at
CLEC3B /// EXOSC7	FBN1	0.201091	undirected	205200_at	235318_at
GPM6B	DCN	0.201093	undirected	209168_at	209335_at
KRT19	FIBIN	0.201096	undirected	201650_at	226769_at
MAB21L2	ABCA9	0.201097	undirected	210302_s_at	242541_at
TIMP3	DCN	0.2011	undirected	201149_s_at	201893_x_at
LRRFIP1	EGFR	0.2011	undirected	223492_s_at	224999_at
ABCA8	LDB2	0.201102	undirected	204719_at	206481_s_at
DCN	DDR2	0.201104	undirected	201893_x_at	225442_at
COL1A2	CNRIP1	0.201107	undirected	202403_s_at	226751_at
DOCK4	GUCY1A3	0.201112	undirected	205003_at	229530_at
PTPN12	ANK2	0.201113	undirected	202006_at	202920_at
PTRF	CCDC80	0.201113	undirected	208789_at	243864_at
PTRF	MMP27	0.201113	undirected	1557938_s_at	220783_at
KANK2	TIMP2	0.201116	undirected	218418_s_at	224560_at
LAMA4	SULF1	0.201117	undirected	202202_s_at	212353_at
GLT8D2	SIPA1L2	0.201119	undirected	227070_at	233587_s_at
PCSK5	PER3	0.201124	undirected	213652_at	221045_s_at
LYVE1	RAI2	0.201124	undirected	219059_s_at	219440_at
ZBTB20	CFH /// CFHR1	0.201125	undirected	213158_at	215388_s_at
TRHDE	FAM92A1	0.201131	undirected	219937_at	228011_at
COL1A2	SLC27A6	0.201141	undirected	202404_s_at	219932_at
TIMP3	PROS1	0.201144	undirected	201150_s_at	207808_s_at
DZIP1	TMOD2	0.201146	undirected	204557_s_at	226186_at
GNG11	TFPI	0.201147	undirected	204115_at	213258_at
TRPC1	DCN	0.201147	undirected	205803_s_at	211813_x_at
TACC1	MMRN2	0.201151	undirected	1554690_a_at	236262_at
FABP4	MMP27	0.201152	undirected	203980_at	220783_at
GPM6B	NOX4	0.201155	undirected	209170_s_at	219773_at
LOC100996668 /// ZEB1	LTBP2	0.201158	undirected	212764_at	223690_at
DOCK4	AKT3	0.201159	undirected	205003_at	212609_s_at
PTRF	FN1	0.201159	undirected	208789_at	212464_s_at
ANPEP	TRHDE	0.201168	undirected	202888_s_at	219937_at
CAV2	TRHDE	0.201168	undirected	203324_s_at	219937_at
ADH1B	MKL2	0.201175	undirected	209613_s_at	218259_at
SULF1	CEP68	0.201186	undirected	212353_at	212675_s_at
DCN	FN1	0.201186	undirected	209335_at	216442_x_at
NID1	HEG1	0.201186	undirected	202007_at	213069_at
EBF1	SIPA1L2	0.201186	undirected	229487_at	233587_s_at
AHNAK	KCNT2	0.201197	undirected	211986_at	244455_at
PTRF	SH3D19	0.201198	undirected	208789_at	225162_at
PKD2	MYO1B	0.201203	undirected	203688_at	212364_at
PPL	SFRP4	0.201204	undirected	203407_at	204052_s_at
ABI3BP	PLXDC2	0.201208	undirected	223395_at	226865_at
SPARC	MRC2	0.201214	undirected	212667_at	37408_at
SPARC	PCOLCE	0.201215	undirected	200665_s_at	202465_at
PDGFRA	EDIL3	0.201216	undirected	203131_at	225275_at
AGTR1	JAM2	0.201217	undirected	205357_s_at	229127_at
CAV2	ZBTB20	0.201218	undirected	203324_s_at	213156_at
RAI2	PGM5	0.201221	undirected	219440_at	226303_at
BOC	RUNX1T1	0.201225	undirected	225990_at	228827_at
PRNP	TRPC1	0.201232	undirected	201300_s_at	205802_at
ECM2	LGR5	0.201232	undirected	206101_at	213880_at
AHNAK	EMCN	0.201236	undirected	211986_at	222885_at
CFD	FN1	0.201237	undirected	205382_s_at	216442_x_at
PPAP2B	CAV1	0.20124	undirected	209355_s_at	212097_at
FZD7	TFPI	0.201244	undirected	203705_s_at	213258_at
IGFBP7	MYO1B	0.201245	undirected	201162_at	212364_at
TNXA /// TNXB	CPXM2	0.201246	undirected	208609_s_at	226824_at
IGFBP6	LEPR /// LEPROT	0.201253	undirected	203851_at	211355_x_at
NRN1	JAM2	0.20126	undirected	218625_at	219213_at
IGFBP7	CYYR1	0.201268	undirected	201162_at	228665_at
PLS3	NAV1	0.201275	undirected	201215_at	224772_at
TACC1	TMOD2	0.201276	undirected	1554690_a_at	226186_at
SEMA3G	EBF1	0.201278	undirected	219689_at	227646_at
FZD7	MFAP5	0.201278	undirected	203706_s_at	209758_s_at
LTF	MCAM /// MIR6756	0.201293	undirected	202018_s_at	210869_s_at
THBS2	SPARC	0.201297	undirected	203083_at	212667_at
TRPC1	SCARA5	0.2013	undirected	205803_s_at	229839_at
TNXA /// TNXB	KLF3-AS1	0.201308	undirected	208609_s_at	219871_at
TNXA /// TNXB	RBMS3	0.201312	undirected	216333_x_at	235570_at
COL1A2	RBMS3	0.201313	undirected	202404_s_at	238447_at
P2RY14	LTBP2	0.201314	undirected	206637_at	223690_at
CRTAP	ECM2	0.201314	undirected	1554464_a_at	206101_at
EMP1	MOB3B	0.201319	undirected	201324_at	226844_at
ZBTB20	TMTC1	0.20133	undirected	213156_at	226322_at
LDB2	PRRX1	0.201333	undirected	206481_s_at	226695_at
PTPN12	OLFML2B	0.201338	undirected	202006_at	213125_at
PLK2	CYYR1	0.201342	undirected	201939_at	235044_at
SLC16A4	CAV1	0.201342	undirected	205234_at	212097_at
CNN3	CXCL12	0.201351	undirected	201445_at	209687_at
COLEC12	SCARA5	0.201352	undirected	221019_s_at	235849_at
SFRP4	TRHDE	0.201354	undirected	204051_s_at	219937_at
LRRFIP1	MSRB3	0.201354	undirected	223492_s_at	225782_at
COL14A1	MFAP5	0.201357	undirected	212865_s_at	213764_s_at
GPM6B	AHNAK	0.201358	undirected	209168_at	211986_at
EMCN	FAM92A1	0.201358	undirected	219436_s_at	228011_at
C10ORF10	SIPA1L2	0.201358	undirected	209183_s_at	233587_s_at
SFRP4	MEOX1	0.201359	undirected	204052_s_at	205619_s_at
C14ORF132	SULF2	0.201362	undirected	218820_at	233555_s_at
RECK	DDR2	0.201365	undirected	205407_at	227561_at
IGFBP6	PROS1	0.201367	undirected	203851_at	207808_s_at
LRRFIP1	LINC01279	0.201367	undirected	223492_s_at	227061_at
ELTD1	EMCN	0.201368	undirected	219134_at	227874_at
PLAGL1	CPXM2	0.201372	undirected	207943_x_at	226824_at
ZBTB20	NEURL1B	0.201372	undirected	213158_at	225355_at
TRPC1	GPM6B	0.201374	undirected	205803_s_at	209170_s_at
GPM6B	JAM2	0.201375	undirected	209170_s_at	219213_at
SAMD4A	COL1A2	0.201376	undirected	212845_at	229218_at
CRTAP	TMOD2	0.201377	undirected	1554464_a_at	226186_at
CFH /// CFHR1	ZEB2	0.201378	undirected	215388_s_at	228333_at
DPYSL3	EMCN	0.201381	undirected	201431_s_at	222885_at
FN1	ZNF521	0.201384	undirected	212464_s_at	226676_at
SIPA1L2	SOX7	0.201385	undirected	225056_at	228698_at
FZD7	PPAP2B	0.201387	undirected	203706_s_at	209355_s_at
FBN1	CPED1	0.201388	undirected	202766_s_at	228728_at
FBLN5	ANTXR1	0.201391	undirected	203088_at	224694_at
FBLN1	PLXDC2	0.201395	undirected	202994_s_at	226865_at
ZBTB20	GFRA1	0.201403	undirected	213156_at	227550_at
SPRY1	JAM2	0.201405	undirected	212558_at	229127_at
COL5A1	RGS5	0.201405	undirected	203325_s_at	218353_at
GSN	EGFR	0.201405	undirected	200696_s_at	201983_s_at
ARHGAP6	HDGFRP3	0.201407	undirected	206167_s_at	209524_at
PCSK5	MIR100HG	0.201411	undirected	205559_s_at	225381_at
PTRF	LEPR /// LEPROT	0.201414	undirected	1557938_s_at	211356_x_at
LAMA2	TRPC1	0.201415	undirected	205116_at	205803_s_at
LHX8	NR2F2	0.201415	undirected	1569469_a_at	209120_at
PLP1	MMP27	0.201415	undirected	210198_s_at	220783_at
PCOLCE	GPC3	0.201417	undirected	202465_at	209220_at
CAV1	EBF1	0.201417	undirected	203065_s_at	232204_at
TIMP3	DPYSL3	0.201423	undirected	201147_s_at	201431_s_at
PTPN12	DDR2	0.201423	undirected	202006_at	227561_at
COL21A1	EMCN	0.201423	undirected	208096_s_at	219436_s_at
PPL	RAI2	0.201436	undirected	203407_at	219440_at
EPS8	DFNA5	0.201437	undirected	202609_at	203695_s_at
RCAN2	CFH /// CFHR1	0.201439	undirected	203498_at	215388_s_at
FZD7	SEMA6D	0.20144	undirected	203705_s_at	226492_at
CHRDL1	HMCN1	0.201444	undirected	209763_at	235944_at
GPR116	ANGPTL1	0.201448	undirected	212950_at	239183_at
COL5A1	PREX2	0.201451	undirected	203325_s_at	228692_at
LYVE1	EBF1	0.201453	undirected	220037_s_at	232204_at
HDGFRP3	CACHD1	0.201454	undirected	209524_at	225627_s_at
COL5A1	DCN	0.201455	undirected	203325_s_at	211813_x_at
RUNX1T1	COL8A2	0.201458	undirected	205528_s_at	221900_at
IGFBP7	EMP1	0.20146	undirected	201162_at	201325_s_at
PTRF	EGFR	0.20146	undirected	208789_at	224999_at
TENM1	LHFP	0.201461	undirected	205728_at	231411_at
ZNF521	COL1A2	0.201463	undirected	226676_at	229218_at
RGS5	NEGR1	0.201463	undirected	1555725_a_at	229461_x_at
LUM	BMP5	0.201468	undirected	201744_s_at	205430_at
CAV2	GPM6B	0.201469	undirected	203324_s_at	209170_s_at
EMCN	ZAK	0.20147	undirected	219436_s_at	225662_at
DPT	PDE5A	0.201473	undirected	207977_s_at	227088_at
MYO1B	SIPA1L2	0.201473	undirected	212364_at	233587_s_at
AHNAK	LOC100996668 /// ZEB1	0.201495	undirected	211986_at	212764_at
ZEB2	PCDH18	0.201496	undirected	203603_s_at	225975_at
MAP1B	LAMA2	0.201499	undirected	212233_at	216840_s_at
AKT3	ZNF521	0.201508	undirected	212609_s_at	226676_at
LHX8	SEMA3G	0.201508	undirected	1569469_a_at	219689_at
MEOX1	MAB21L2	0.201512	undirected	205619_s_at	210302_s_at
COL6A3	LUM	0.201512	undirected	201438_at	201744_s_at
FABP4	NRN1	0.201516	undirected	203980_at	218625_at
FSTL1	NTRK2	0.201517	undirected	208782_at	221796_at
ANK2	CYBRD1	0.201518	undirected	202920_at	222453_at
LTBP2	FGL2	0.201519	undirected	204682_at	227265_at
CAV1	KANK2	0.201522	undirected	212097_at	218418_s_at
KRT19	FZD7	0.201524	undirected	201650_at	203706_s_at
COL1A2	EBF1	0.201527	undirected	229218_at	232204_at
ABCA6	COL5A2	0.201536	undirected	217504_at	221730_at
CNN3	FZD7	0.201538	undirected	201445_at	203706_s_at
GPM6B	SPRY1	0.201543	undirected	209167_at	212558_at
DCN	FAXDC2	0.201545	undirected	211896_s_at	48031_r_at
COL14A1	COL12A1	0.201547	undirected	212865_s_at	225664_at
CILP	PDGFD	0.201548	undirected	206227_at	219304_s_at
MFAP5	MEG3	0.201548	undirected	213764_s_at	226211_at
PRTFDC1	EMCN	0.201555	undirected	222803_at	227874_at
DOCK4	ASAP2	0.201555	undirected	205003_at	206414_s_at
EBF1	GUCY1A2	0.201565	undirected	227646_at	236335_at
CLEC3B /// EXOSC7	TMTC1	0.201577	undirected	205200_at	226322_at
PDGFRA	PTPRG	0.201581	undirected	203131_at	227126_at
CACHD1	GUCY1A3	0.201585	undirected	225627_s_at	229530_at
CFH /// CFHR1	CNRIP1	0.201585	undirected	215388_s_at	226751_at
LEPR /// LEPROT	MKL2	0.201593	undirected	209894_at	218259_at
FGL2	EBF1	0.201595	undirected	227265_at	232204_at
IGFBP7	RGS5	0.201596	undirected	201163_s_at	209070_s_at
RAI2	FNDC1	0.201596	undirected	219440_at	226930_at
LAMA2	GUCY1A3	0.201597	undirected	205116_at	229530_at
ADH1B	PRRX1	0.201598	undirected	209612_s_at	238852_at
GPM6B	EMP1	0.2016	undirected	209170_s_at	229011_at
HIP1	JAM2	0.201609	undirected	205425_at	219213_at
RGS5	ABCA9	0.201616	undirected	209070_s_at	242541_at
COL1A2	EMCN	0.201617	undirected	202403_s_at	222885_at
COL21A1	ABCA9	0.201621	undirected	208096_s_at	239185_at
ZNF521	PRRX1	0.201623	undirected	226676_at	226695_at
LTBP2	JAM3	0.201632	undirected	204682_at	212813_at
TRHDE	COL1A2	0.201633	undirected	219937_at	229218_at
TIMP2	KCNT2	0.201638	undirected	231579_s_at	244455_at
MYO1B	SCARA5	0.201641	undirected	212364_at	229839_at
TGFB1I1	LHFP	0.201644	undirected	209651_at	218656_s_at
ZEB2	RUNX1T1	0.201647	undirected	228333_at	228827_at
LRRN4CL	RAI2	0.20165	undirected	1556427_s_at	219440_at
TIMP2	RASAL2	0.201658	undirected	224560_at	227036_at
PPAP2A	RGS5	0.201659	undirected	209147_s_at	218353_at
RBMS3	PCDH9	0.201663	undirected	235570_at	238919_at
PPAP2A	GABRB2	0.201664	undirected	209147_s_at	242344_at
LRRFIP1	C20ORF194	0.201667	undirected	223492_s_at	226607_at
C1R	DDR2	0.201673	undirected	212067_s_at	227561_at
CD36	RUNX1T1	0.201674	undirected	228766_at	228827_at
PTPN12	CFH /// CFHR1	0.201681	undirected	202006_at	215388_s_at
ABI3BP	RBMS3	0.201687	undirected	223395_at	238447_at
LTF	WDR72	0.20169	undirected	202018_s_at	227174_at
TNXA /// TNXB	VIT	0.201691	undirected	216333_x_at	227899_at
TIMP3	EMP1	0.201693	undirected	201148_s_at	229011_at
FLRT2 /// LOC100506718	MIR100HG	0.201695	undirected	204359_at	225381_at
SFRP4	AOC3	0.201705	undirected	204051_s_at	204894_s_at
PTPN12	DDR2	0.201707	undirected	202006_at	225442_at
EDNRA	NR2F2	0.201708	undirected	204463_s_at	215073_s_at
FABP4	PPAP2B	0.201711	undirected	203980_at	212230_at
CILP	ISM1	0.201712	undirected	206227_at	235182_at
ASAP2	PTPRB	0.201712	undirected	206414_s_at	230250_at
PRRX1	JAG1	0.201714	undirected	205991_s_at	209099_x_at
EPB41L2	PROS1	0.201714	undirected	201719_s_at	207808_s_at
DIO2	AQP1	0.201715	undirected	203699_s_at	209047_at
TACC1	PPAP2A	0.201722	undirected	200911_s_at	209147_s_at
DDR2	COL1A2	0.201723	undirected	225442_at	229218_at
EMP1	LAMA2	0.201723	undirected	201325_s_at	205116_at
SFRP4	KCNB1	0.201726	undirected	204052_s_at	211006_s_at
PCSK5	EMP2	0.201729	undirected	205559_s_at	225079_at
COL1A1	LUM	0.201733	undirected	1556499_s_at	201744_s_at
CPXM2	ITGA9	0.201737	undirected	226824_at	227297_at
MAB21L2	HSPA12B	0.20174	undirected	210302_s_at	229172_at
TIMP3	MYO1B	0.201742	undirected	201149_s_at	212364_at
C14ORF132	PREX2	0.201742	undirected	218820_at	228692_at
FBN1	LDB2	0.201745	undirected	202765_s_at	206481_s_at
TRHDE	SIPA1L2	0.201752	undirected	219937_at	233587_s_at
CDH19	EMCN	0.201752	undirected	206898_at	227874_at
GHR	LRRFIP1	0.201756	undirected	205498_at	223492_s_at
GHR	PMP22	0.201758	undirected	205498_at	210139_s_at
RUNX1T1	ZAK	0.201761	undirected	205528_s_at	225665_at
SFRP4	RUNX1T1	0.201761	undirected	204051_s_at	205528_s_at
MFAP4	MKL2	0.201761	undirected	212713_at	218259_at
LAMA2	RAI2	0.201772	undirected	216840_s_at	219440_at
LAMA2	RAI2	0.201773	undirected	213519_s_at	219440_at
CPXM2	MMRN2	0.201776	undirected	226824_at	236262_at
RGS5	DPT	0.201778	undirected	209070_s_at	213071_at
LAMA4	EBF1	0.201778	undirected	202202_s_at	232204_at
PTRF	ABCA9	0.201783	undirected	1557938_s_at	242541_at
LDB2	LHFP	0.201786	undirected	206481_s_at	218656_s_at
ABCA8	KCNT2	0.201786	undirected	1565778_at	244455_at
RAI2	SOX7	0.201788	undirected	219440_at	228698_at
RARRES2	LAMA2	0.201788	undirected	209496_at	216840_s_at
MKL2	RBMS3	0.201788	undirected	218259_at	238447_at
EDNRA	EFHD1	0.20179	undirected	204463_s_at	209343_at
TSPAN7	VGLL3	0.201793	undirected	202242_at	227399_at
PPL	CDH19	0.201797	undirected	203407_at	206898_at
FNDC1	MINOS1-NBL1 /// NBL1	0.201801	undirected	226930_at	37005_at
TGFBI	ANK2	0.201804	undirected	201506_at	202920_at
EMP1	TIMP2	0.201808	undirected	201325_s_at	224560_at
DOCK4	PRRX1	0.201809	undirected	205003_at	238852_at
ZBTB20	DKK3	0.201809	undirected	213156_at	214247_s_at
SLC16A4	FN1	0.201817	undirected	205234_at	210495_x_at
FZD7	ZNF521	0.201819	undirected	203705_s_at	226677_at
LTBP2	FIBIN	0.201825	undirected	204682_at	226769_at
DPYSL2	ITPRIPL2	0.201831	undirected	200762_at	227514_at
LTBP2	AMIGO3 /// GMPPB	0.201833	undirected	204682_at	219920_s_at
COL1A1	PTRF	0.201833	undirected	1556499_s_at	208790_s_at
AOC3	MMRN2	0.201837	undirected	204894_s_at	236262_at
ABCA6	ADH4	0.201839	undirected	217504_at	231678_s_at
FNDC1	ANGPTL1	0.201846	undirected	226930_at	231773_at
TIMP3	KLHL29	0.201851	undirected	201150_s_at	229310_at
VCAN	EMCN	0.201852	undirected	215646_s_at	219436_s_at
FZD7	PTRF	0.201853	undirected	203706_s_at	208790_s_at
CXCL12	ZAK	0.201854	undirected	209687_at	225665_at
LUM	EBF1	0.201855	undirected	201744_s_at	229487_at
PTGIS	LEPR /// LEPROT	0.201855	undirected	208131_s_at	211355_x_at
NOVA1	GPC3	0.201865	undirected	205794_s_at	209220_at
LEPR /// LEPROT	DKK3	0.201868	undirected	211355_x_at	214247_s_at
TACC1	PCOLCE2	0.201869	undirected	217437_s_at	219295_s_at
MFAP4	TFCP2L1	0.201869	undirected	212713_at	219735_s_at
ABCA6	NTRK2	0.201872	undirected	217504_at	221796_at
CYYR1	NEGR1	0.201873	undirected	228665_at	229461_x_at
CRTAP	SLC27A6	0.201874	undirected	1554464_a_at	219932_at
TRPC1	TNXA /// TNXB	0.20188	undirected	205803_s_at	208609_s_at
PLXDC1	PRKG1	0.201885	undirected	219700_at	228396_at
ZEB2	MMRN2	0.201892	undirected	228333_at	236262_at
PLS3	AVPR1A	0.201896	undirected	201215_at	238835_at
FZD7	PDE5A	0.201905	undirected	203705_s_at	227088_at
LTF	TNXA /// TNXB	0.201915	undirected	202018_s_at	208609_s_at
FGF7	ECM2	0.201918	undirected	205782_at	206101_at
CNN3	SFRP4	0.201922	undirected	201445_at	204052_s_at
DPT	MOB3B	0.201924	undirected	213068_at	226844_at
RUNX1T1	PLAGL1	0.201931	undirected	205528_s_at	207002_s_at
PTPN12	ZAK	0.201932	undirected	202006_at	225662_at
PTGIS	TMTC1	0.201934	undirected	208131_s_at	226322_at
PHLDB2	BOC	0.201937	undirected	225688_s_at	225990_at
GPM6B	ZNF521	0.201941	undirected	209168_at	226677_at
ACKR3	ANGPTL2	0.201942	undirected	212977_at	213001_at
RGS5	PRRX1	0.201943	undirected	1555725_a_at	238852_at
ABCA8	ZNF521	0.201945	undirected	1565778_at	226676_at
LEPR /// LEPROT	GUCY1A3	0.201947	undirected	211356_x_at	229530_at
NEURL1B	ZEB2	0.201951	undirected	225355_at	228333_at
EMP1	NRP1	0.201951	undirected	201324_at	212298_at
TIMP3	ABCA6	0.201952	undirected	201148_s_at	217504_at
IGFBP7	LAMA2	0.201953	undirected	201162_at	216840_s_at
DPT	JAM2	0.201955	undirected	213068_at	229127_at
EPB41L2	PCSK5	0.201956	undirected	201719_s_at	205559_s_at
MEOX1	CALCRL	0.201956	undirected	205619_s_at	234996_at
LYVE1	EBF2	0.201957	undirected	219059_s_at	244885_at
DAB2 /// LOC101926921	SDC2	0.201957	undirected	201280_s_at	212157_at
IGF2 /// INS-IGF2	PPAP2B	0.201962	undirected	202409_at	212226_s_at
TNXA /// TNXB	C10ORF10	0.201963	undirected	206093_x_at	209183_s_at
DPT	PTGIS	0.201965	undirected	207977_s_at	208131_s_at
LRRN4CL	COL21A1	0.201966	undirected	1556427_s_at	208096_s_at
VCAN	RBMS3	0.20197	undirected	204619_s_at	235570_at
GAS1	COL14A1	0.201977	undirected	204457_s_at	212865_s_at
EMP2	RBMS3	0.201978	undirected	225079_at	238447_at
DST	RUNX1T1	0.201978	undirected	215016_x_at	228827_at
HIP1	ADH1B	0.201983	undirected	205425_at	209612_s_at
PLAGL1	MYO1B	0.201984	undirected	209318_x_at	212364_at
TUBA1A	ACKR3	0.201984	undirected	209118_s_at	212977_at
DKK3	GFRA1	0.201986	undirected	214247_s_at	227550_at
MYOF	CPXM2	0.201991	undirected	211864_s_at	226824_at
FN1	COL1A2	0.201992	undirected	216442_x_at	229218_at
CACHD1	ZNF521	0.201994	undirected	225627_s_at	226677_at
LEPR /// LEPROT	VGLL3	0.201994	undirected	211355_x_at	227399_at
GHR	TENM1	0.201997	undirected	205498_at	205728_at
AKAP12	LAMA2	0.202001	undirected	210517_s_at	216840_s_at
LRRN4CL	PTPN12	0.202004	undirected	1556427_s_at	202006_at
TRPC1	PLAGL1	0.202005	undirected	205803_s_at	207002_s_at
LTF	PTGIS	0.202006	undirected	202018_s_at	208131_s_at
LAMA2	EBF1	0.202006	undirected	216840_s_at	229487_at
EDNRA	LOC102725271 /// NTM	0.202008	undirected	204463_s_at	227566_at
COL6A3	RGS5	0.202009	undirected	201438_at	209070_s_at
FBLN1	RECK	0.202011	undirected	202994_s_at	205407_at
CEP68	ABCA6	0.202015	undirected	212677_s_at	217504_at
DAB2 /// LOC101926921	EPS8	0.202019	undirected	201278_at	202609_at
PHLDB2	KITLG	0.202019	undirected	225688_s_at	226534_at
MRC1	CYBRD1	0.202024	undirected	204438_at	222453_at
DPYSL3	TRHDE	0.202024	undirected	201431_s_at	219937_at
KANK2	SCARA5	0.202024	undirected	218418_s_at	235849_at
DPYSL3	ABCA6	0.202026	undirected	201431_s_at	217504_at
MEOX1	TACC1	0.202027	undirected	205619_s_at	217437_s_at
EMP1	EBF2	0.202035	undirected	229011_at	244885_at
TRIO	TMOD2	0.202044	undirected	209012_at	226186_at
DCN	EBF1	0.202047	undirected	209335_at	232204_at
ANTXR1	MSRB3	0.202051	undirected	224694_at	225782_at
PROS1	DKK2	0.202053	undirected	207808_s_at	219908_at
LHFP	CNRIP1	0.202056	undirected	218656_s_at	226751_at
ZCCHC24	ZNF521	0.202056	undirected	212419_at	226676_at
JAG1	COL1A2	0.202056	undirected	209099_x_at	229218_at
RAI2	GUCY1A3	0.202057	undirected	219440_at	229530_at
COL1A2	SPARC	0.202058	undirected	202403_s_at	212667_at
CAV2	DCN	0.202063	undirected	203323_at	211813_x_at
AQP1	TNXA /// TNXB	0.202066	undirected	209047_at	213451_x_at
LAMA2	CPXM2	0.202069	undirected	216840_s_at	226824_at
DZIP1	GNAL	0.202071	undirected	204557_s_at	214071_at
AKT3	RBMS3	0.202074	undirected	212609_s_at	235570_at
PPAP2A	DNM3OS	0.202077	undirected	209147_s_at	232090_at
TFPI	EMP2	0.202079	undirected	213258_at	225078_at
FN1	COLEC12	0.202082	undirected	212464_s_at	221019_s_at
XG	HDGFRP3	0.202086	undirected	1554062_at	209524_at
PPL	SPRY1	0.202086	undirected	203407_at	212558_at
MYOF	TIMP2	0.202087	undirected	211864_s_at	224560_at
PRNP	SFRP4	0.202092	undirected	201300_s_at	204051_s_at
AKAP12	DDR2	0.202094	undirected	210517_s_at	225442_at
FABP4	SEMA3G	0.202095	undirected	203980_at	219689_at
TIMP3	CD36	0.202097	undirected	201147_s_at	228766_at
LDB2	PREX2	0.202098	undirected	206481_s_at	228692_at
CRTAP	DKK2	0.202102	undirected	1554464_a_at	219908_at
DPT	ADH4	0.202103	undirected	213071_at	231678_s_at
COL5A1	MYO1B	0.202107	undirected	203325_s_at	212364_at
ZCCHC24	PHLDB2	0.202107	undirected	212423_at	225688_s_at
EPS8	GPM6B	0.20211	undirected	202609_at	209168_at
GSN	CPXM2	0.202113	undirected	200696_s_at	226824_at
PPAP2A	EMP2	0.202114	undirected	209147_s_at	225079_at
NRP1	AMIGO3 /// GMPPB	0.202123	undirected	212298_at	219920_s_at
CILP	CPXM2	0.202123	undirected	206227_at	226824_at
PLAT	MAB21L2	0.202125	undirected	201860_s_at	210302_s_at
CAV1	LINC01279	0.202126	undirected	212097_at	227061_at
PLXDC1	EBF2	0.202131	undirected	219700_at	244885_at
PTRF	FERMT2	0.202142	undirected	1557938_s_at	209210_s_at
TIMP3	HDGFRP3	0.202145	undirected	201150_s_at	209524_at
LHFP	MMRN2	0.202146	undirected	218656_s_at	236262_at
EDNRA	PER3	0.20215	undirected	204463_s_at	221045_s_at
NR1D2	ANGPTL1	0.20215	undirected	225768_at	239183_at
LAMA4	EMCN	0.202151	undirected	202202_s_at	219436_s_at
CAV1	PREX2	0.202157	undirected	203065_s_at	228692_at
FBN1	ITPRIPL2	0.20216	undirected	202765_s_at	227514_at
MKL2	TMTC1	0.202161	undirected	218259_at	226322_at
ADH1B	HSPA12B	0.202167	undirected	209613_s_at	229172_at
PTRF	SDC2	0.202167	undirected	208790_s_at	212157_at
SFRP4	FLRT2 /// LOC100506718	0.202169	undirected	204052_s_at	204359_at
GLT8D2	PLEKHH2	0.202171	undirected	227070_at	227148_at
IGFBP7	VIT	0.202173	undirected	201163_s_at	227899_at
DAB2 /// LOC101926921	FBN1	0.202174	undirected	201278_at	235318_at
SPARC	2020-09-11	0.202177	undirected	200665_s_at	201307_at
JAM2	AVPR1A	0.202182	undirected	219213_at	242680_at
TIMP3	TRHDE	0.202182	undirected	201149_s_at	219937_at
COL5A1	ADH1B	0.202184	undirected	203325_s_at	209612_s_at
LEPR /// LEPROT	ANGPTL2	0.202192	undirected	209894_at	213001_at
LAMA2	GFRA1	0.202201	undirected	216840_s_at	227550_at
RGS5	EMP1	0.202202	undirected	1555725_a_at	229011_at
PTRF	SCARA5	0.202204	undirected	208790_s_at	235849_at
EPB41L2	NID1	0.202206	undirected	201719_s_at	202007_at
PDGFD	CYYR1	0.202207	undirected	219304_s_at	228665_at
SPRY1	ISM1	0.202207	undirected	212558_at	235182_at
COL1A1	PTGIS	0.20221	undirected	1556499_s_at	208131_s_at
OLFML1	TIMP2	0.202213	undirected	217525_at	231579_s_at
KRT19	GDF10	0.202213	undirected	201650_at	206159_at
DOCK4	RUNX1T1	0.202213	undirected	205003_at	205529_s_at
GSN	EBF1	0.202215	undirected	200696_s_at	229487_at
TNXA /// TNXB	RAI2	0.202216	undirected	208609_s_at	219440_at
NRP1	PRRX1	0.20222	undirected	212298_at	238852_at
PPAP2B	PTPRB	0.202228	undirected	212230_at	230250_at
TIMP3	PRNP	0.202229	undirected	201147_s_at	201300_s_at
TFPI	SPRY1	0.202239	undirected	210664_s_at	212558_at
PTRF	LEPR /// LEPROT	0.20224	undirected	208789_at	209894_at
EMP1	PRRX1	0.202244	undirected	229011_at	238852_at
ACKR3	CPXM2	0.202245	undirected	212977_at	226824_at
DOCK4	ZBTB20	0.202245	undirected	205003_at	213158_at
LEPR /// LEPROT	PDGFD	0.202246	undirected	211355_x_at	219304_s_at
MYO1B	JAM2	0.202247	undirected	212364_at	219213_at
TNXA /// TNXB	MEG3	0.202247	undirected	216333_x_at	226211_at
LTBP2	LOC100996668 /// ZEB1	0.202248	undirected	204682_at	212764_at
COCH	CAV1	0.20225	undirected	205229_s_at	212097_at
RUNX1T1	SIPA1L2	0.202252	undirected	205528_s_at	233587_s_at
HDGFRP3	COLEC12	0.202255	undirected	209524_at	221019_s_at
KRT19	PRKG1	0.202261	undirected	201650_at	228396_at
EFHD1	SRGAP2C	0.202262	undirected	209343_at	228628_at
SNAI2	CPXM2	0.202263	undirected	213139_at	226824_at
AGTR1	LEPR /// LEPROT	0.202267	undirected	205357_s_at	211355_x_at
GNG11	EMCN	0.20227	undirected	204115_at	219436_s_at
PTRF	EGFR	0.202271	undirected	208790_s_at	224999_at
GPM6B	MMRN2	0.202274	undirected	209168_at	219091_s_at
MFAP4	TMOD2	0.202279	undirected	212713_at	226186_at
TGFBR2	PPAP2A	0.20228	undirected	208944_at	209147_s_at
MMRN2	GUCY1A3	0.202283	undirected	219091_s_at	229530_at
FERMT2	LAMA2	0.202287	undirected	209210_s_at	213519_s_at
COL5A2	CCDC80	0.202288	undirected	221730_at	243864_at
GAS7	TENM1	0.202293	undirected	202191_s_at	205728_at
CEP68	PRRX1	0.202293	undirected	212675_s_at	238852_at
PROS1	GFRA1	0.202298	undirected	207808_s_at	227550_at
TIMP2	ZNF521	0.202301	undirected	224560_at	226676_at
CAV1	LTBP2	0.202307	undirected	212097_at	223690_at
PHLDB2	LINC01279	0.20233	undirected	225688_s_at	227061_at
CXCL12	TIMP2	0.202333	undirected	203666_at	231579_s_at
RUNX1T1	DST	0.202335	undirected	205528_s_at	215016_x_at
IGFBP7	AHNAK	0.202335	undirected	201162_at	211986_at
CAV2	HDGFRP3	0.202338	undirected	203323_at	209524_at
OLFML2B	EMP1	0.202338	undirected	213125_at	229011_at
TGFBR2	TIMP2	0.202344	undirected	208944_at	231579_s_at
EDNRA	ABCA6	0.202344	undirected	204464_s_at	217504_at
ABCA8	ACKR3	0.20235	undirected	1565778_at	212977_at
MEG3	PGM5	0.202359	undirected	226211_at	226303_at
GAS1	PLP1	0.202362	undirected	204457_s_at	210198_s_at
TIMP3	ASAP2	0.202363	undirected	201149_s_at	206414_s_at
FZD7	CYBRD1	0.202374	undirected	203705_s_at	222453_at
CAV1	GLT8D2	0.202374	undirected	212097_at	227070_at
NID1	FBLN1	0.20238	undirected	202007_at	202994_s_at
MMP27	MINOS1-NBL1 /// NBL1	0.202384	undirected	220783_at	37005_at
PLK2	RUNX1T1	0.202391	undirected	201939_at	205528_s_at
NR2F2	LEPR /// LEPROT	0.202402	undirected	209121_x_at	211356_x_at
IGFBP7	PHLDB2	0.202405	undirected	201163_s_at	225688_s_at
IGFBP7	COL5A2	0.202406	undirected	201162_at	221730_at
GHR	TUBA1A	0.202407	undirected	205498_at	209118_s_at
PROS1	MKL2	0.202408	undirected	207808_s_at	218259_at
TNXA /// TNXB	LGR5	0.202409	undirected	206093_x_at	213880_at
HDGFRP3	SULF2	0.202415	undirected	209524_at	233555_s_at
MOB3B	FBN1	0.202416	undirected	226844_at	235318_at
MKL2	PRKG1	0.202416	undirected	218259_at	228396_at
PPAP2B	PCOLCE2	0.202418	undirected	212230_at	219295_s_at
AHNAK	WDR72	0.202422	undirected	211986_at	227174_at
ECM2	AHNAK	0.202423	undirected	206101_at	211986_at
MEOX2	DPT	0.202424	undirected	206201_s_at	213068_at
TACC1	AVPR1A	0.202429	undirected	217437_s_at	242680_at
ACKR3	VGLL3	0.20243	undirected	212977_at	227399_at
RUNX1T1	NRP1	0.202433	undirected	205529_s_at	212298_at
RUNX1T1	EBF2	0.202435	undirected	205528_s_at	244885_at
CAV1	JAM2	0.202435	undirected	203065_s_at	229127_at
FBLN1	ABCA9	0.202437	undirected	202994_s_at	239185_at
FNDC1	PCDH9	0.202437	undirected	226930_at	238919_at
PTGIS	FN1	0.202448	undirected	208131_s_at	212464_s_at
MYO1B	KCNT2	0.202448	undirected	212364_at	234103_at
DAB2 /// LOC101926921	AKAP12	0.20245	undirected	201280_s_at	210517_s_at
MYO1B	C14ORF132	0.202454	undirected	212364_at	218820_at
DPT	LAMA2	0.202454	undirected	213068_at	213519_s_at
PMP22	RAI2	0.202457	undirected	210139_s_at	219440_at
LTF	ADIRF	0.202457	undirected	202018_s_at	203571_s_at
CDH19	LEPR /// LEPROT	0.202458	undirected	206898_at	211355_x_at
TIMP3	DDR2	0.202458	undirected	201147_s_at	227561_at
MYO1B	DKK2	0.202461	undirected	212364_at	219908_at
EPS8	CCDC80	0.202464	undirected	202609_at	225241_at
NID1	2020-09-10	0.202464	undirected	202007_at	212698_s_at
PPAP2A	FAXDC2	0.202466	undirected	209147_s_at	48031_r_at
TRHDE	PDE5A	0.202469	undirected	219937_at	227088_at
DCN	CPED1	0.20247	undirected	211896_s_at	228728_at
SERPING1	EBF1	0.202473	undirected	200986_at	232204_at
ABCA6	CLDN11	0.202483	undirected	217504_at	228335_at
TFCP2L1	GUCY1A3	0.202485	undirected	219735_s_at	229530_at
TIMP3	ABCA6	0.202487	undirected	201150_s_at	217504_at
MEOX2	LAMA2	0.202489	undirected	206201_s_at	216840_s_at
FRY	JAG1	0.20249	undirected	204072_s_at	216268_s_at
COL6A3	LOC100996668 /// ZEB1	0.202491	undirected	201438_at	212764_at
MFAP5	PDGFD	0.202491	undirected	209758_s_at	219304_s_at
GPM6B	RBMS3	0.202493	undirected	209169_at	238447_at
TRPC1	TWSG1	0.202497	undirected	205802_at	225406_at
CAV2	LTBP2	0.202499	undirected	203323_at	204682_at
COL1A2	EBF1	0.202505	undirected	202404_s_at	229487_at
ANPEP	TUBA1A	0.202505	undirected	202888_s_at	209118_s_at
UST	TFPI	0.202512	undirected	205139_s_at	213258_at
NOVA1	COL5A2	0.202518	undirected	205794_s_at	221730_at
CFH /// CFHR1	CALCRL	0.202521	undirected	215388_s_at	234996_at
RECK	CPXM2	0.202523	undirected	205407_at	226824_at
VGLL3	RBMS3	0.202525	undirected	227399_at	235570_at
RGS5	EBF2	0.202537	undirected	209070_s_at	244885_at
RP11-846E15.2	RBMS3	0.202538	undirected	226365_at	235570_at
LEPR /// LEPROT	FAXDC2	0.202539	undirected	211356_x_at	48031_r_at
ASAP2	HDGFRP3	0.20254	undirected	206414_s_at	209524_at
RAI2	SLC27A6	0.202543	undirected	219440_at	219932_at
ZEB2	RAI2	0.202545	undirected	203603_s_at	219440_at
AQP1	MYO1B	0.202545	undirected	209047_at	212364_at
PTRF	ITPRIPL2	0.202556	undirected	208790_s_at	227514_at
SEMA3G	SCARA5	0.202558	undirected	219689_at	229839_at
AKT3	CYBRD1	0.20256	undirected	212609_s_at	222453_at
2020-09-11	DFNA5	0.20256	undirected	201307_at	203695_s_at
EPB41L2	AMIGO3 /// GMPPB	0.202562	undirected	201719_s_at	219920_s_at
LINC01279	SCARA5	0.202565	undirected	227061_at	229839_at
LAMA2	AVPR1A	0.202566	undirected	205116_at	238835_at
LHFP	CYYR1	0.202568	undirected	231411_at	235044_at
CYYR1	ANGPTL1	0.202569	undirected	228665_at	239183_at
XG	COL1A2	0.202573	undirected	1554062_at	229218_at
PROS1	DIRAS3	0.202573	undirected	207808_s_at	215506_s_at
DCN	EMP1	0.202579	undirected	209335_at	229011_at
TRPC1	WDR72	0.202579	undirected	205802_at	227174_at
ZEB2	TIMP2	0.20258	undirected	228333_at	231579_s_at
RGS5	JAM2	0.20258	undirected	218353_at	219213_at
PDGFRA	MCAM /// MIR6756	0.202583	undirected	203131_at	210869_s_at
LEPR /// LEPROT	MMRN2	0.202585	undirected	211356_x_at	236262_at
DFNA5	CPED1	0.202587	undirected	203695_s_at	228728_at
TMOD2	EBF1	0.202587	undirected	226186_at	232204_at
CILP	GLT8D2	0.20259	undirected	206227_at	227070_at
CHRDL1	SDC2	0.202595	undirected	209763_at	212157_at
FZD7	ERMP1	0.202595	undirected	203706_s_at	222603_at
DNM3OS	EBF1	0.202597	undirected	232090_at	232204_at
OLFML2B	COL1A2	0.202608	undirected	213125_at	229218_at
THBS2	TNXA /// TNXB	0.202616	undirected	203083_at	206093_x_at
SFRP4	ZBTB20	0.202618	undirected	204051_s_at	213156_at
PTRF	EMP2	0.20262	undirected	208790_s_at	225079_at
COL8A2	CPXM2	0.20262	undirected	221900_at	226824_at
MYO1B	DST	0.202621	undirected	212364_at	215016_x_at
TGFBR2	MMRN2	0.202627	undirected	208944_at	219091_s_at
EPS8	GUCY1A3	0.20263	undirected	202609_at	229530_at
EDNRA	NOX4	0.20263	undirected	204464_s_at	219773_at
MGP	LAMA2	0.202631	undirected	202291_s_at	216840_s_at
NR2F2	GALNT15	0.202634	undirected	215073_s_at	228501_at
CPXM2	THRB	0.202639	undirected	226824_at	228716_at
LHX8	TNXA /// TNXB	0.202644	undirected	1569469_a_at	213451_x_at
HDGFRP3	ACKR3	0.202645	undirected	209524_at	212977_at
ABCA8	ZMIZ1	0.202647	undirected	204719_at	212124_at
DDR2	FRMD3	0.20265	undirected	227561_at	230645_at
COL1A2	HDGFRP3	0.202658	undirected	202403_s_at	209524_at
GHR	JAG1	0.202661	undirected	205498_at	216268_s_at
MYO1B	KLHL29	0.202663	undirected	212364_at	229310_at
TACC1	RAI2	0.202664	undirected	217437_s_at	219440_at
EPB41L2	VCAN	0.202666	undirected	201718_s_at	215646_s_at
TIMP3	PHLDB2	0.202668	undirected	201150_s_at	225688_s_at
TIMP2	ZAK	0.202675	undirected	224560_at	225662_at
TFPI	NRN1	0.20268	undirected	213258_at	218625_at
PLS3	VCAN	0.202685	undirected	201215_at	215646_s_at
RARRES2	RAI2	0.202686	undirected	209496_at	219440_at
TRPC1	ABCA9	0.202688	undirected	205802_at	242541_at
COCH	TGFBR2	0.202689	undirected	205229_s_at	208944_at
LOC102725271 /// NTM	AVPR1A	0.202693	undirected	227566_at	238835_at
CAV2	KCNB1	0.202694	undirected	203324_s_at	211006_s_at
HDGFRP3	ABCA9	0.202696	undirected	209524_at	239185_at
DPT	FNDC1	0.202696	undirected	213068_at	226930_at
ANK2	RBMS3	0.2027	undirected	202920_at	238447_at
LUM	ADAMTS5	0.202702	undirected	201744_s_at	229357_at
PLS3	PREX2	0.202706	undirected	201215_at	228692_at
MEOX1	DCN	0.202706	undirected	205619_s_at	209335_at
CLEC3B /// EXOSC7	ZBTB20	0.202707	undirected	205200_at	213156_at
RERGL	ABCA9	0.202708	undirected	220276_at	242541_at
SPARC	SPCS3	0.202709	undirected	212667_at	218817_at
LHFP	MOB3B	0.202711	undirected	218656_s_at	226844_at
CNN3	CPXM2	0.202714	undirected	201445_at	226824_at
FSTL1	LYVE1	0.202717	undirected	208782_at	220037_s_at
RUNX1T1	TRIO	0.20272	undirected	205528_s_at	209012_at
SFRP4	PTPRB	0.202723	undirected	204052_s_at	230250_at
DCN	MIR100HG	0.202724	undirected	201893_x_at	225381_at
MYO1B	PGM5	0.202727	undirected	212364_at	226303_at
ITPRIPL2	RBMS3	0.202733	undirected	227514_at	235570_at
IGFBP6	GLT8D2	0.202737	undirected	203851_at	227070_at
MYOF	ANTXR1	0.20274	undirected	211864_s_at	224694_at
ASAP2	GPM6B	0.202743	undirected	206414_s_at	209170_s_at
TGFBR2	ELTD1	0.202746	undirected	208944_at	219134_at
DCN	TRPC1	0.202756	undirected	201893_x_at	205803_s_at
TRPC1	RAI2	0.202759	undirected	205802_at	219440_at
MFAP5	ABCA6	0.202766	undirected	213764_s_at	217504_at
LYVE1	GPR124	0.202775	undirected	219059_s_at	65718_at
FBLN1	VCAN	0.202776	undirected	202995_s_at	204619_s_at
MFAP5	GNAL	0.202777	undirected	213765_at	214071_at
SIPA1L2	GPR124	0.202778	undirected	233587_s_at	65718_at
LAMA2	LYVE1	0.202778	undirected	205116_at	219059_s_at
MKL2	ZNF521	0.20279	undirected	218259_at	226676_at
LYVE1	NOX4	0.202798	undirected	219059_s_at	219773_at
IGFBP7	FBN1	0.202799	undirected	201163_s_at	202766_s_at
JAM3	CYBRD1	0.2028	undirected	212813_at	222453_at
EPS8	PTGIS	0.202804	undirected	202609_at	208131_s_at
ZCCHC24	EMP2	0.202809	undirected	212423_at	225078_at
NID1	MAN1C1	0.202815	undirected	202007_at	218918_at
SOX7	RBMS3	0.202815	undirected	228698_at	235570_at
FLRT2 /// LOC100506718	MAB21L2	0.202818	undirected	204359_at	210302_s_at
CAV1	CPXM2	0.202818	undirected	203065_s_at	226824_at
SFRP4	SEMA6D	0.202819	undirected	204051_s_at	226492_at
VCAN	PCSK5	0.202823	undirected	204619_s_at	213652_at
TBX3	TMOD2	0.202824	undirected	219682_s_at	226186_at
PDGFD	PRKG1	0.202824	undirected	219304_s_at	228396_at
MYO1B	LOC102725271 /// NTM	0.202826	undirected	212364_at	227566_at
ANPEP	FAXDC2	0.202828	undirected	202888_s_at	48031_r_at
TSPAN7	ABI3BP	0.20283	undirected	202242_at	223395_at
ABCA6	DKK2	0.202832	undirected	217504_at	219908_at
TIMP3	ITGA9	0.202834	undirected	201147_s_at	227297_at
DCN	CD36	0.202834	undirected	211896_s_at	228766_at
SLC16A4	MKL2	0.202841	undirected	205234_at	218259_at
TRPC1	ASAP2	0.202842	undirected	205802_at	206414_s_at
PTRF	ASAP2	0.202843	undirected	1557938_s_at	206414_s_at
CLEC3B /// EXOSC7	SIPA1L2	0.202847	undirected	205200_at	233587_s_at
ABCA6	SULF2	0.20285	undirected	217504_at	224724_at
2020-09-11	RBMS1	0.202852	undirected	201307_at	215127_s_at
TFPI	AVPR1A	0.202853	undirected	213258_at	242680_at
TIMP3	MFAP4	0.202857	undirected	201148_s_at	212713_at
ZBTB20	ANGPTL1	0.202857	undirected	213156_at	231773_at
PLS3	TCF4	0.20286	undirected	201215_at	203753_at
ABCA6	JAM2	0.202861	undirected	217504_at	229127_at
COL14A1	PAX3	0.202862	undirected	212865_s_at	231666_at
COL1A1	COL1A2	0.202864	undirected	1556499_s_at	202404_s_at
SULF1	RUNX1T1	0.202865	undirected	212353_at	228827_at
SEMA3G	TNS1	0.202865	undirected	219689_at	221748_s_at
CXCL12	NRP1	0.202868	undirected	203666_at	212298_at
DPT	LTBP2	0.202869	undirected	213068_at	223690_at
SASH1	NEGR1	0.20287	undirected	226022_at	229461_x_at
TFCP2L1	CLDN11	0.202872	undirected	219735_s_at	228335_at
PLS3	NET1	0.202875	undirected	201215_at	201830_s_at
LTBP2	ITGBL1	0.202878	undirected	204682_at	205422_s_at
RECK	NOX4	0.202881	undirected	205407_at	219773_at
COCH	RUNX1T1	0.202887	undirected	1554242_a_at	205528_s_at
NTRK2	LTBP2	0.202891	undirected	221796_at	223690_at
DPYSL2	COLEC12	0.2029	undirected	200762_at	221019_s_at
TSPAN4	LEPR /// LEPROT	0.202904	undirected	209264_s_at	211356_x_at
FABP4	MFAP5	0.202907	undirected	203980_at	213764_s_at
FZD7	PLAGL1	0.202913	undirected	203706_s_at	207943_x_at
DPYSL2	DST	0.202913	undirected	200762_at	212254_s_at
SLC16A4	PDGFD	0.202918	undirected	205234_at	219304_s_at
DLC1	PCDH18	0.202919	undirected	210762_s_at	225975_at
AGTR1	TMTC1	0.202919	undirected	205357_s_at	226322_at
GDF10	LTBP2	0.202922	undirected	206159_at	223690_at
PRKG1	GUCY1A3	0.202925	undirected	228396_at	229530_at
NET1	TMOD2	0.202925	undirected	201830_s_at	226186_at
DPYSL3	ZNF521	0.202925	undirected	201431_s_at	226676_at
PLAGL1	CFH /// CFHR1	0.202926	undirected	209318_x_at	215388_s_at
TACC1	JAG1	0.202926	undirected	1554690_a_at	209099_x_at
CFD	TRPC1	0.202928	undirected	205382_s_at	205803_s_at
MYO1B	PTPRB	0.202929	undirected	212364_at	230250_at
FNDC1	PRKG1	0.202931	undirected	226930_at	228396_at
TRHDE	EBF1	0.202935	undirected	219937_at	229487_at
ZMIZ1	CYBRD1	0.202937	undirected	212124_at	222453_at
FN1	RBMS3	0.202938	undirected	212464_s_at	235570_at
AKAP12	EBF1	0.202943	undirected	210517_s_at	229487_at
ITGA9	PTPRB	0.202943	undirected	227297_at	230250_at
ANGPTL1	PRRX1	0.202954	undirected	224339_s_at	226695_at
NRP1	TACC1	0.202962	undirected	212298_at	217437_s_at
TXNIP	MKL2	0.202963	undirected	201009_s_at	218259_at
MFAP5	COL14A1	0.202965	undirected	209758_s_at	212865_s_at
DCN	NR2F2	0.202974	undirected	211896_s_at	215073_s_at
EMCN	SRGAP2C	0.202976	undirected	227874_at	228628_at
CILP	C10ORF10	0.202976	undirected	206227_at	209183_s_at
SFRP4	PHLDB2	0.202978	undirected	204052_s_at	225688_s_at
SLIT2	NTRK2	0.202979	undirected	209897_s_at	221796_at
VGLL3	PRRX1	0.202983	undirected	227399_at	238852_at
LTBP2	LINC01279	0.202983	undirected	204682_at	227061_at
DPT	SIPA1L2	0.202985	undirected	213071_at	225056_at
PTRF	TMOD2	0.202987	undirected	208789_at	226186_at
RUNX1T1	2020-09-10	0.202988	undirected	205528_s_at	212698_s_at
LTF	DOCK4	0.20299	undirected	202018_s_at	205003_at
NR2F2	ZBTB20	0.202991	undirected	209121_x_at	213156_at
SFRP4	NR1D2	0.203001	undirected	204051_s_at	225768_at
FBLN1	SULF1	0.203004	undirected	202994_s_at	212353_at
EPS8	ACKR3	0.203014	undirected	202609_at	212977_at
LAMA2	JAM2	0.203015	undirected	216840_s_at	229127_at
TUBA1A	LRRFIP1	0.203017	undirected	209118_s_at	223492_s_at
MRC1	PPAP2A	0.203026	undirected	204438_at	209147_s_at
LTBP2	FSTL1	0.203029	undirected	204682_at	208782_at
GALNT15	EMP1	0.203039	undirected	228501_at	229011_at
COL5A1	MEOX2	0.203041	undirected	203325_s_at	206201_s_at
RUNX1T1	TGFBR2	0.203043	undirected	205528_s_at	208944_at
RGS5	PTGIS	0.203043	undirected	1555725_a_at	208131_s_at
RUNX1T1	ANGPTL1	0.203044	undirected	228827_at	239183_at
TIMP3	LTBP2	0.203045	undirected	201149_s_at	204682_at
LTF	CILP	0.203048	undirected	202018_s_at	206227_at
GAS1	AVPR1A	0.203052	undirected	204457_s_at	238835_at
COL5A1	TNS1	0.203052	undirected	203325_s_at	221748_s_at
VIT	EMP1	0.203054	undirected	227899_at	229011_at
MRC1	PCSK5	0.203059	undirected	204438_at	213652_at
HIP1	MOB3B	0.203067	undirected	205425_at	226844_at
PPAP2B	PGM5	0.203069	undirected	212230_at	226303_at
PDGFRA	PRRX1	0.203073	undirected	203131_at	205991_s_at
LTF	ITGBL1	0.203075	undirected	202018_s_at	231993_at
LHX8	ITGBL1	0.203079	undirected	1569469_a_at	231993_at
TENM1	DCN	0.203081	undirected	205728_at	211813_x_at
DPT	EMCN	0.203083	undirected	207977_s_at	219436_s_at
PCSK5	NR2F2	0.203086	undirected	213652_at	215073_s_at
COCH	LRRFIP1	0.203089	undirected	1554242_a_at	223492_s_at
ZEB2	RUNX1T1	0.20309	undirected	203603_s_at	205528_s_at
MAB21L2	KCNT2	0.203094	undirected	210302_s_at	244455_at
FABP4	AOC3	0.203097	undirected	203980_at	204894_s_at
NRP1	EMP1	0.203101	undirected	212298_at	229011_at
NRP1	PCSK5	0.203102	undirected	212298_at	213652_at
2020-09-11	HDGFRP3	0.203111	undirected	201307_at	209524_at
PCOLCE2	PRKG1	0.203115	undirected	219295_s_at	228396_at
PLK2	RECK	0.203117	undirected	201939_at	205407_at
PPAP2B	CYYR1	0.203118	undirected	209355_s_at	235044_at
RCAN2	C1R	0.20312	undirected	203498_at	212067_s_at
CLIP4	ZNF521	0.203123	undirected	226425_at	226676_at
TRIO	RUNX1T1	0.203132	undirected	209012_at	228827_at
GPR124	PLEKHH2	0.203133	undirected	221814_at	227148_at
PDGFD	FIBIN	0.203136	undirected	219304_s_at	226769_at
EGFR	IGF2 /// INS-IGF2	0.203138	undirected	201983_s_at	202409_at
JAG1	DDR2	0.203141	undirected	216268_s_at	225442_at
KANK2	LHFP	0.203142	undirected	218418_s_at	218656_s_at
LHX8	FABP4	0.203147	undirected	1569469_a_at	203980_at
CFH /// CFHR1	AMIGO3 /// GMPPB	0.203147	undirected	215388_s_at	219920_s_at
COCH	HIP1	0.203153	undirected	205229_s_at	205425_at
NRP1	CEP68	0.203156	undirected	212298_at	212677_s_at
LYVE1	RUNX1T1	0.203161	undirected	219059_s_at	228827_at
PAX3	PLXDC2	0.203163	undirected	231666_at	238455_at
TIMP3	COL12A1	0.203164	undirected	201149_s_at	225664_at
LAMC1	EDIL3	0.203165	undirected	200771_at	225275_at
TACC1	PREX2	0.203165	undirected	217437_s_at	228692_at
PMP22	GUCY1A2	0.203175	undirected	210139_s_at	236335_at
TUBA1A	NRP1	0.203182	undirected	209118_s_at	212298_at
ZEB2	MMRN2	0.203189	undirected	203603_s_at	219091_s_at
MKL2	SCN7A	0.203192	undirected	218259_at	228504_at
RECK	ZMIZ1	0.203202	undirected	205407_at	212124_at
GUCY1A3	SCARA5	0.203204	undirected	229530_at	229839_at
COL8A2	TIMP2	0.203211	undirected	221900_at	224560_at
GPM6B	EFHD1	0.203215	undirected	209168_at	209343_at
TACC1	TSPAN7	0.20322	undirected	1554690_a_at	202242_at
ARHGAP6	ASAP2	0.203222	undirected	206167_s_at	206414_s_at
OLFML1	JAM2	0.203228	undirected	217525_at	219213_at
PTPN13	MYO1B	0.203235	undirected	204201_s_at	212364_at
CFD	OLFML2A	0.203235	undirected	205382_s_at	213075_at
SAMD4A	LRRFIP1	0.203238	undirected	212845_at	223492_s_at
PROS1	MINOS1-NBL1 /// NBL1	0.203241	undirected	207808_s_at	37005_at
CAV2	RASAL2	0.203242	undirected	203324_s_at	227036_at
CLEC3B /// EXOSC7	ABCA6	0.203243	undirected	205200_at	217504_at
ABCA6	PDE5A	0.203245	undirected	217504_at	227088_at
PLEKHH2	EBF1	0.203249	undirected	227148_at	227646_at
GPM6B	CXCL12	0.203251	undirected	209168_at	209687_at
FLRT2 /// LOC100506718	PTRF	0.203251	undirected	204359_at	208789_at
CDH19	PMP22	0.203251	undirected	206898_at	210139_s_at
ZAK	EBF1	0.203253	undirected	225665_at	227646_at
FSTL1	SAMD4A	0.203254	undirected	208782_at	212845_at
PROS1	ABI3BP	0.203255	undirected	207808_s_at	223395_at
LTBP2	LEPR /// LEPROT	0.203258	undirected	204682_at	211356_x_at
FZD7	PROS1	0.203267	undirected	203705_s_at	207808_s_at
PMP22	EBF1	0.203268	undirected	210139_s_at	232204_at
TUBA1A	TSPAN4	0.203268	undirected	209118_s_at	209264_s_at
EPB41L2	ITPRIPL2	0.20327	undirected	201719_s_at	227792_at
MMRN2	CYBRD1	0.20327	undirected	219091_s_at	222453_at
FZD7	HMCN1	0.203272	undirected	203706_s_at	235944_at
GPC3	PLXDC2	0.203272	undirected	209220_at	238455_at
SLC27A6	RBMS3	0.203275	undirected	219932_at	235570_at
ANPEP	EMCN	0.20328	undirected	202888_s_at	222885_at
PCDH18	LHFP	0.20328	undirected	225975_at	231411_at
ASAP2	GPM6B	0.203286	undirected	206414_s_at	209167_at
TIMP3	EMP1	0.203287	undirected	201150_s_at	201324_at
MAB21L2	NTRK2	0.203295	undirected	210302_s_at	221796_at
COL21A1	COL12A1	0.203296	undirected	208096_s_at	225664_at
RUNX1T1	CPXM2	0.203296	undirected	205529_s_at	226824_at
TRHDE	ABCA9	0.203306	undirected	219937_at	242541_at
GAS7	PPAP2A	0.203318	undirected	202191_s_at	209147_s_at
DAB2 /// LOC101926921	EPB41L2	0.203319	undirected	201278_at	201719_s_at
GPC3	SDC2	0.203326	undirected	209220_at	212157_at
GNAL	CYYR1	0.203326	undirected	214071_at	228665_at
GNG11	EDNRA	0.203328	undirected	204115_at	204463_s_at
TMTC1	ZNF521	0.20333	undirected	226322_at	226677_at
PTGIS	FN1	0.203332	undirected	208131_s_at	216442_x_at
LEPR /// LEPROT	FRMD3	0.203333	undirected	211356_x_at	230645_at
P2RY14	PCSK5	0.203333	undirected	206637_at	213652_at
LUM	RAI2	0.203334	undirected	201744_s_at	219440_at
MYO1B	ERMP1	0.203337	undirected	212364_at	222603_at
TRPC1	GPR124	0.203343	undirected	205802_at	221814_at
FGF2	RUNX1T1	0.203344	undirected	204422_s_at	205528_s_at
LAMC1	UST	0.203345	undirected	200771_at	205139_s_at
PTPN12	MOB3B	0.203349	undirected	202006_at	226844_at
GAS1	NR1D2	0.203354	undirected	204457_s_at	225768_at
WDR72	SCARA5	0.203357	undirected	227174_at	235849_at
PLS3	SNAI2	0.203358	undirected	201215_at	213139_at
DIRAS3	LOC102725271 /// NTM	0.20336	undirected	215506_s_at	227566_at
CLIP4	EMCN	0.20336	undirected	226425_at	227874_at
NET1	LRRFIP1	0.203362	undirected	201830_s_at	223492_s_at
HDGFRP3	MFAP5	0.203363	undirected	209524_at	213764_s_at
TNS1	EBF1	0.203364	undirected	221748_s_at	227646_at
HIP1	TIMP2	0.203367	undirected	205425_at	231579_s_at
SERPING1	CALCRL	0.203367	undirected	200986_at	234996_at
ASAP2	PGM5	0.203373	undirected	206414_s_at	226303_at
DPT	GPR124	0.203375	undirected	207977_s_at	65718_at
FBLN1	TFPI	0.203376	undirected	202994_s_at	210664_s_at
TGFBR2	LRRFIP1	0.203378	undirected	208944_at	223492_s_at
TRPC1	PRTFDC1	0.203379	undirected	205802_at	222803_at
PRNP	DCN	0.203379	undirected	201300_s_at	201893_x_at
TACC1	PCDH18	0.203382	undirected	200911_s_at	225975_at
CEP68	PTPRB	0.203382	undirected	212675_s_at	230250_at
FBLN1	CILP	0.20339	undirected	202995_s_at	206227_at
DOCK4	PHLDB2	0.203395	undirected	205003_at	225688_s_at
KLF3-AS1	GALNT15	0.203396	undirected	219871_at	236361_at
CD109	FIBIN	0.203398	undirected	226545_at	226769_at
CAV1	RAI2	0.203398	undirected	203065_s_at	219440_at
CPXM2	PRKG1	0.203399	undirected	226824_at	228396_at
LAMC1	EMP1	0.203407	undirected	200771_at	229011_at
GPM6B	PCOLCE2	0.203408	undirected	209168_at	219295_s_at
COL8A2	RUNX1T1	0.203409	undirected	221900_at	228827_at
SULF2	CPED1	0.203409	undirected	224724_at	228728_at
MAB21L2	MIR100HG	0.203409	undirected	210302_s_at	225381_at
HDGFRP3	JAM2	0.203411	undirected	209524_at	219213_at
TRPC1	GUCY1A2	0.203412	undirected	205803_s_at	236335_at
RAI2	TIMP2	0.203413	undirected	219440_at	231579_s_at
SPARC	COL1A2	0.203416	undirected	200665_s_at	202403_s_at
PLS3	NUCKS1	0.203419	undirected	201215_at	224581_s_at
PPAP2A	HEG1	0.203419	undirected	209147_s_at	213069_at
TRIO	PCDH18	0.203424	undirected	209012_at	225975_at
TENM1	ADAMTS5	0.203428	undirected	205728_at	229357_at
PTRF	PLXDC2	0.203428	undirected	208790_s_at	238455_at
GPM6B	SEMA6D	0.203429	undirected	209170_s_at	226492_at
DPT	CFH /// CFHR1	0.20343	undirected	213071_at	215388_s_at
EPB41L2	CLIP4	0.203431	undirected	201719_s_at	226425_at
GPM6B	TFPI	0.203434	undirected	209169_at	213258_at
MYO1B	DPT	0.203435	undirected	212364_at	213068_at
MYO1B	CYYR1	0.203435	undirected	212364_at	228665_at
RGS5	CD36	0.203438	undirected	1555725_a_at	228766_at
MYOF	ANTXR1	0.203439	undirected	201798_s_at	224694_at
NID1	RBMS3	0.203445	undirected	202007_at	235570_at
PPAP2B	LYVE1	0.203445	undirected	209355_s_at	220037_s_at
TIMP3	PLK2	0.203445	undirected	201147_s_at	201939_at
P2RY14	DCN	0.203446	undirected	206637_at	211896_s_at
COL3A1	TFPI	0.203447	undirected	211161_s_at	213258_at
RECK	HDGFRP3	0.203448	undirected	205407_at	209524_at
LEPR /// LEPROT	ITGBL1	0.203448	undirected	211356_x_at	231993_at
EDNRA	LTBP2	0.203449	undirected	204464_s_at	204682_at
COL1A2	LHFP	0.203452	undirected	202403_s_at	218656_s_at
ANTXR1	THRB	0.203456	undirected	224694_at	228716_at
FBLN2	LYVE1	0.203462	undirected	203886_s_at	220037_s_at
CPXM2	ABCA9	0.203463	undirected	226824_at	239185_at
MSRB3	RBMS3	0.203464	undirected	225782_at	238447_at
LYVE1	PHLDB2	0.203465	undirected	220037_s_at	225688_s_at
EPB41L2	CD93	0.203466	undirected	201719_s_at	202878_s_at
LAMA2	PRRX1	0.20347	undirected	213519_s_at	238852_at
EPB41L2	ZAK	0.20347	undirected	201719_s_at	225662_at
PDGFD	TFCP2L1	0.203471	undirected	219304_s_at	219735_s_at
PLP1	MKL2	0.203473	undirected	210198_s_at	218259_at
MKL2	EBF1	0.203477	undirected	218259_at	229487_at
CAV1	TMOD2	0.203478	undirected	203065_s_at	226186_at
COL1A2	COLEC12	0.20348	undirected	202403_s_at	221019_s_at
DAB2 /// LOC101926921	LTBP2	0.203485	undirected	201280_s_at	223690_at
TRPC1	MFAP5	0.20349	undirected	205803_s_at	209758_s_at
CD93	AHNAK	0.20349	undirected	202878_s_at	211986_at
CFD	MMP27	0.203492	undirected	205382_s_at	220783_at
SPARC	LINC01279	0.203494	undirected	212667_at	227061_at
TUBA1A	TIMP2	0.203495	undirected	209118_s_at	224560_at
SDPR	PGM5	0.2035	undirected	222717_at	226303_at
COL1A2	COL5A2	0.203516	undirected	202403_s_at	221730_at
COL14A1	PHLDB2	0.203516	undirected	212865_s_at	225688_s_at
DOCK4	DDR2	0.203517	undirected	205003_at	227561_at
LTF	PPAP2B	0.203517	undirected	202018_s_at	212226_s_at
TFPI	CEP68	0.203524	undirected	210664_s_at	212675_s_at
FBLN2	RARRES2	0.203535	undirected	203886_s_at	209496_at
PRRX1	AVPR1A	0.203539	undirected	238852_at	242680_at
CPXM2	CLDN11	0.203543	undirected	226824_at	228335_at
CAV1	RBMS3	0.203545	undirected	212097_at	235570_at
PLAT	MMP27	0.203549	undirected	201860_s_at	220783_at
EDNRA	NR1D2	0.203552	undirected	204463_s_at	225768_at
COL1A2	LTBP2	0.203553	undirected	202404_s_at	204682_at
CEP68	SCARA5	0.203557	undirected	212675_s_at	229839_at
PPL	DCN	0.203563	undirected	203407_at	209335_at
PPAP2A	DST	0.203572	undirected	209147_s_at	212254_s_at
ABCA8	TNXA /// TNXB	0.203573	undirected	1565778_at	206093_x_at
MMRN2	ITGA9	0.203577	undirected	219091_s_at	227297_at
TWSG1	EBF1	0.203579	undirected	225406_at	227646_at
PPAP2A	MAN1C1	0.20358	undirected	209147_s_at	218918_at
RAI2	MMRN2	0.203581	undirected	219440_at	236262_at
HSPA12B	ITGBL1	0.203582	undirected	229172_at	231993_at
NR2F2	SEMA3G	0.203583	undirected	209121_x_at	219689_at
CAV2	GNAL	0.203585	undirected	203323_at	214071_at
ACKR3	EMCN	0.203589	undirected	212977_at	222885_at
FIBIN	ISM1	0.203589	undirected	226769_at	235182_at
IGFBP7	FN1	0.203589	undirected	201163_s_at	211719_x_at
CAV1	RGS5	0.203591	undirected	203065_s_at	218353_at
TIMP3	C10ORF10	0.203607	undirected	201148_s_at	209183_s_at
CAV1	MEOX2	0.203608	undirected	203065_s_at	206201_s_at
IGFBP7	HSPA12B	0.20361	undirected	201163_s_at	229172_at
FIBIN	SOX7	0.20361	undirected	226769_at	228698_at
2020-09-10	RASAL2	0.20361	undirected	212698_s_at	227036_at
MFAP5	TIMP2	0.203613	undirected	213764_s_at	231579_s_at
HDGFRP3	CLIP4	0.203614	undirected	209524_at	226425_at
RAI2	GPR124	0.203615	undirected	219440_at	65718_at
ANGPTL1	ABCA9	0.203615	undirected	231773_at	242541_at
COL5A2	RBMS3	0.203637	undirected	221730_at	235570_at
PROS1	TSPAN4	0.203637	undirected	207808_s_at	209264_s_at
COL1A2	COL3A1	0.203639	undirected	202403_s_at	211161_s_at
AHNAK	OLFML2B	0.203645	undirected	211986_at	213125_at
IGFBP7	GAS1	0.203646	undirected	201162_at	204457_s_at
XG	TNXA /// TNXB	0.203646	undirected	1554062_at	206093_x_at
DPYSL2	THRB	0.203646	undirected	200762_at	228716_at
IGFBP7	ABI3BP	0.203647	undirected	201163_s_at	223395_at
ANPEP	ZNF521	0.203649	undirected	202888_s_at	226677_at
MIR100HG	PAX3	0.20365	undirected	225381_at	231666_at
EMCN	MINOS1-NBL1 /// NBL1	0.203653	undirected	222885_at	37005_at
DAB2 /// LOC101926921	EMCN	0.203658	undirected	201278_at	219436_s_at
FBN1	RBMS1	0.203662	undirected	202765_s_at	215127_s_at
RGS5	DPT	0.203664	undirected	1555725_a_at	213071_at
SLC16A4	ADH4	0.203667	undirected	205234_at	231678_s_at
OLFML2A	ZNF521	0.203667	undirected	213075_at	226677_at
LRRN4CL	GFRA1	0.20367	undirected	1556427_s_at	227550_at
TIMP3	COL8A2	0.203673	undirected	201147_s_at	221900_at
TIMP3	MFAP5	0.203676	undirected	201149_s_at	213764_s_at
TENM1	NTRK2	0.203677	undirected	205728_at	221796_at
MAB21L2	KCNB1	0.203683	undirected	210302_s_at	211006_s_at
DOCK4	AHNAK	0.203686	undirected	205003_at	211986_at
LEPR /// LEPROT	MYO1B	0.203691	undirected	211355_x_at	212364_at
AOC3	EMCN	0.203691	undirected	204894_s_at	227874_at
EMP1	NEGR1	0.203692	undirected	229011_at	229461_x_at
TIMP3	RAI2	0.203701	undirected	201150_s_at	219440_at
LAMA2	EMP2	0.203701	undirected	205116_at	225078_at
CAV1	ANGPTL1	0.203701	undirected	212097_at	231773_at
NID1	WDR72	0.203716	undirected	202007_at	227174_at
DST	GPR124	0.203718	undirected	215016_x_at	221814_at
PPAP2B	RUNX1T1	0.203719	undirected	209355_s_at	228827_at
PRRX1	EMCN	0.203723	undirected	205991_s_at	219436_s_at
TCF4	MEOX2	0.203724	undirected	203753_at	206201_s_at
RCAN2	CNRIP1	0.203725	undirected	203498_at	226751_at
IGFBP7	COL1A2	0.203725	undirected	201162_at	202404_s_at
KCNB1	CAV1	0.203729	undirected	211006_s_at	212097_at
THBS2	IGFBP6	0.203731	undirected	203083_at	203851_at
COL1A1	FBLN2	0.203731	undirected	1556499_s_at	203886_s_at
ITGBL1	ADH4	0.203732	undirected	205422_s_at	231678_s_at
TRPC1	PTRF	0.203733	undirected	205802_at	208790_s_at
TNXA /// TNXB	MKL2	0.203738	undirected	208609_s_at	218259_at
NEURL1B	GUCY1A3	0.203739	undirected	225355_at	229530_at
P2RY14	MOB3B	0.203743	undirected	206637_at	226844_at
EMP1	RAI2	0.203746	undirected	201325_s_at	219440_at
DPYSL3	SULF1	0.203756	undirected	201431_s_at	212353_at
SLC27A6	TNS1	0.203757	undirected	219932_at	221748_s_at
LUM	TRPC1	0.203762	undirected	201744_s_at	205802_at
COL15A1	PPAP2A	0.203763	undirected	203477_at	209147_s_at
SFRP4	JAM2	0.203764	undirected	204051_s_at	229127_at
EFHD1	AHNAK	0.203777	undirected	209343_at	211986_at
PID1	CPXM2	0.20378	undirected	219093_at	226824_at
PROS1	FAM92A1	0.203781	undirected	207808_s_at	228011_at
EMP2	PHLDB2	0.203781	undirected	225079_at	225688_s_at
CFH /// CFHR1	HMCN1	0.203789	undirected	215388_s_at	235944_at
COCH	DCN	0.203793	undirected	205229_s_at	211896_s_at
SEMA3G	GPR124	0.203794	undirected	219689_at	221814_at
LAMA4	FBN1	0.203794	undirected	202202_s_at	202765_s_at
FBLN1	GPM6B	0.203802	undirected	202994_s_at	209169_at
AQP1	SPRY1	0.203806	undirected	209047_at	212558_at
TNXA /// TNXB	ABCA6	0.203806	undirected	208609_s_at	217504_at
RUNX1T1	ECSCR	0.203806	undirected	205528_s_at	228339_at
ADH1B	LHFP	0.203806	undirected	209612_s_at	218656_s_at
CAV1	ANGPTL1	0.203809	undirected	203065_s_at	224339_s_at
DPYSL2	COL3A1	0.20381	undirected	200762_at	211161_s_at
MOB3B	AVPR1A	0.203813	undirected	226844_at	238835_at
MYOF	EDNRA	0.203814	undirected	201798_s_at	204463_s_at
LAMA2	PCDH9	0.203815	undirected	216840_s_at	238919_at
IGFBP6	C10ORF10	0.203815	undirected	203851_at	209183_s_at
PLS3	KLF3-AS1	0.203816	undirected	201215_at	219871_at
ZBTB20	PRRX1	0.203818	undirected	213158_at	226695_at
MEOX2	ADH4	0.20382	undirected	206201_s_at	231678_s_at
SPARC	IGFBP7	0.20382	undirected	200665_s_at	201162_at
PLS3	HIP1	0.203824	undirected	201215_at	205425_at
AHNAK	COL5A2	0.203825	undirected	211986_at	221729_at
JAM2	VGLL3	0.203826	undirected	219213_at	227399_at
SFRP4	CCDC80	0.203831	undirected	204052_s_at	243864_at
IGFBP7	LEPR /// LEPROT	0.203835	undirected	201163_s_at	211356_x_at
ITGBL1	DCN	0.203835	undirected	205422_s_at	211813_x_at
FZD7	MSRB3	0.203835	undirected	203706_s_at	225782_at
IGFBP7	CAV1	0.203837	undirected	201163_s_at	203065_s_at
DPT	SCARA5	0.203838	undirected	207977_s_at	229839_at
COCH	RUNX1T1	0.203841	undirected	205229_s_at	228827_at
ABCA8	GPM6B	0.203841	undirected	1565778_at	209170_s_at
TNXA /// TNXB	EMP1	0.203842	undirected	208609_s_at	229011_at
RUNX1T1	C10ORF10	0.203846	undirected	205528_s_at	209183_s_at
GFRA1	CYYR1	0.203852	undirected	227550_at	228665_at
ECM2	SCARA5	0.203855	undirected	206101_at	229839_at
RAI2	TFCP2L1	0.203855	undirected	219440_at	219735_s_at
MEG3	ABCA9	0.203855	undirected	226210_s_at	242541_at
FZD7	DCN	0.203856	undirected	203705_s_at	211896_s_at
EPB41L2	SAMD4A	0.203857	undirected	201719_s_at	212845_at
TMOD2	ABCA9	0.203863	undirected	226186_at	239185_at
FABP4	MYO1B	0.203863	undirected	203980_at	212364_at
TENM1	OLFML2B	0.203864	undirected	205728_at	213125_at
IGFBP7	MRC1	0.203866	undirected	201162_at	204438_at
GSN	DKK2	0.203867	undirected	200696_s_at	219908_at
AOC3	CD36	0.203868	undirected	204894_s_at	228766_at
CPQ	ABI3BP	0.203872	undirected	203501_at	223395_at
C14ORF132	SRGAP2C	0.203874	undirected	218820_at	228628_at
IGFBP7	PCOLCE2	0.203875	undirected	201163_s_at	219295_s_at
LOC100996668 /// ZEB1	RBMS3	0.203879	undirected	212764_at	238447_at
PRNP	SFRP4	0.203881	undirected	201300_s_at	204052_s_at
LUM	GAS7	0.203886	undirected	201744_s_at	202191_s_at
SLC27A6	SRGAP2C	0.203886	undirected	219932_at	228628_at
PPL	ADH1B	0.203888	undirected	203407_at	209612_s_at
PTGIS	GPM6B	0.20389	undirected	208131_s_at	209169_at
ANXA1	EBF2	0.203893	undirected	201012_at	244885_at
TUBA1A	SULF2	0.203894	undirected	209118_s_at	224724_at
LAMA2	ADH1B	0.203897	undirected	205116_at	209612_s_at
CYYR1	GUCY1A2	0.203898	undirected	235044_at	236335_at
SPRY1	RBMS3	0.203901	undirected	212558_at	238447_at
MMP27	PGM5	0.203905	undirected	220783_at	226303_at
ABCA8	FN1	0.203908	undirected	204719_at	210495_x_at
IGFBP7	LAMA4	0.203915	undirected	201162_at	202202_s_at
FBLN1	ACKR3	0.203915	undirected	202995_s_at	212977_at
OLFML2A	ABCA9	0.203919	undirected	213075_at	242541_at
NEURL1B	SIPA1L2	0.20392	undirected	225355_at	233587_s_at
LTF	CYYR1	0.203921	undirected	202018_s_at	235044_at
EMP1	SPARC	0.203922	undirected	201325_s_at	212667_at
LRRN4CL	EGFR	0.203923	undirected	1556427_s_at	224999_at
GDF10	TUBA1A	0.203925	undirected	206159_at	209118_s_at
PCSK5	SDPR	0.203928	undirected	213652_at	222717_at
DPT	PRRX1	0.203933	undirected	207977_s_at	238852_at
PHLDB2	CYYR1	0.203938	undirected	225688_s_at	235044_at
LTBP1	CCDC80	0.20394	undirected	202729_s_at	243864_at
TRPC1	SULF2	0.203942	undirected	205803_s_at	233555_s_at
DCN	ITGBL1	0.203943	undirected	201893_x_at	205422_s_at
DPYSL3	COL1A2	0.203949	undirected	201431_s_at	202403_s_at
LTBP2	PLXDC2	0.20395	undirected	204682_at	238455_at
AHNAK	ADAMTS5	0.20395	undirected	211986_at	229357_at
MFAP5	RAI2	0.203952	undirected	213765_at	219440_at
TGFBI	OLFML2B	0.203956	undirected	201506_at	213125_at
MEOX2	DKK3	0.203961	undirected	206201_s_at	214247_s_at
XG	FBLN2	0.203966	undirected	1554062_at	203886_s_at
MAB21L2	PDE5A	0.203969	undirected	210302_s_at	227088_at
COL6A3	EBF1	0.203971	undirected	201438_at	232204_at
LTBP2	OLFML1	0.203974	undirected	204682_at	217525_at
SLC16A4	SAMD4A	0.203979	undirected	205234_at	212845_at
IGFBP7	SFRP4	0.203982	undirected	201162_at	204052_s_at
CAV2	HSPA12B	0.203983	undirected	203323_at	229172_at
TRPC1	PDE5A	0.203986	undirected	205802_at	227088_at
TGFBI	FBN1	0.203991	undirected	201506_at	235318_at
AHNAK	CFH /// CFHR1	0.203996	undirected	211986_at	215388_s_at
SASH1	CPXM2	0.203997	undirected	226022_at	226824_at
NR2F2	FNDC1	0.203999	undirected	215073_s_at	226930_at
SSPN	ZNF521	0.204001	undirected	204964_s_at	226677_at
ZAK	PRRX1	0.204013	undirected	225662_at	226695_at
PCDH18	BOC	0.204013	undirected	225975_at	225990_at
GAS1	SDPR	0.204018	undirected	204457_s_at	222717_at
DKK3	GPR124	0.204028	undirected	214247_s_at	221814_at
ZCCHC24	ANTXR1	0.204032	undirected	212423_at	224694_at
AKT3	LHFP	0.204035	undirected	212609_s_at	218656_s_at
LUM	ZCCHC24	0.204043	undirected	201744_s_at	212423_at
FBN1	ANGPTL1	0.204047	undirected	202765_s_at	224339_s_at
LTBP1	PCSK5	0.204048	undirected	202729_s_at	213652_at
SRGAP2C	EMP1	0.204051	undirected	228628_at	229011_at
VGLL3	HSPA12B	0.204052	undirected	227399_at	229172_at
MCAM /// MIR6756	NTRK2	0.204053	undirected	210869_s_at	221796_at
PTRF	ZNF521	0.204058	undirected	208789_at	226676_at
2020-09-11	CLIP4	0.204058	undirected	201307_at	226425_at
HDGFRP3	LAMA2	0.204064	undirected	209524_at	216840_s_at
PCSK5	HMCN1	0.204065	undirected	213652_at	235944_at
EPB41L2	SIPA1L2	0.204071	undirected	201719_s_at	225056_at
CRTAP	DCN	0.204072	undirected	1554464_a_at	201893_x_at
ABCA6	SRGAP2C	0.204072	undirected	217504_at	228628_at
LTF	PLXDC2	0.204081	undirected	202018_s_at	226865_at
GAS7	PTRF	0.204082	undirected	202191_s_at	208790_s_at
MAB21L2	CYYR1	0.204083	undirected	210302_s_at	228665_at
DZIP1	PHLDB2	0.204087	undirected	204557_s_at	225688_s_at
RGS5	TFPI	0.204088	undirected	1555725_a_at	213258_at
PTRF	EDNRA	0.204091	undirected	1557938_s_at	204464_s_at
PPAP2B	ABCA6	0.204092	undirected	212230_at	217504_at
PTRF	CDO1	0.204093	undirected	1557938_s_at	204154_at
GPC3	RUNX1T1	0.204094	undirected	209220_at	228827_at
TRHDE	TWSG1	0.204094	undirected	219937_at	225406_at
CXCL12	TWSG1	0.204095	undirected	209687_at	225406_at
STOM	ZNF521	0.204098	undirected	201060_x_at	226677_at
CYBRD1	CYYR1	0.204098	undirected	222453_at	228665_at
SPAG9	RBMS3	0.204106	undirected	225339_at	235570_at
TACC1	CPXM2	0.204106	undirected	200911_s_at	226824_at
PTRF	KCNT2	0.204107	undirected	208789_at	234103_at
CAV1	DPT	0.204109	undirected	203065_s_at	213068_at
LUM	JAG1	0.204111	undirected	201744_s_at	216268_s_at
ADH1B	COL12A1	0.204111	undirected	209612_s_at	225664_at
DKK2	ANGPTL1	0.204114	undirected	219908_at	239183_at
THBS2	CCDC80	0.204114	undirected	203083_at	243864_at
SPARC	PPAP2A	0.204119	undirected	200665_s_at	209147_s_at
TIMP3	PRRX1	0.204125	undirected	201148_s_at	238852_at
PPAP2B	TIMP2	0.20413	undirected	209355_s_at	224560_at
MFAP5	SPCS3	0.204131	undirected	213765_at	218817_at
PTPN12	LOC100996668 /// ZEB1	0.204131	undirected	202006_at	212764_at
COCH	TGFBR2	0.204135	undirected	1554242_a_at	208944_at
GDF10	ZCCHC24	0.204138	undirected	206159_at	212423_at
PROS1	CNRIP1	0.204138	undirected	207808_s_at	226751_at
NTRK2	HMCN1	0.204141	undirected	221796_at	235944_at
NRN1	VGLL3	0.204147	undirected	218625_at	227399_at
SPARC	COL6A1	0.204147	undirected	212667_at	213428_s_at
DKK2	LYVE1	0.204148	undirected	219908_at	220037_s_at
KRT19	SPARC	0.204148	undirected	201650_at	212667_at
SPAG9	ZNF521	0.204151	undirected	225339_at	226677_at
CPQ	CLIP4	0.204152	undirected	203501_at	226425_at
HDGFRP3	LINC01279	0.204153	undirected	209524_at	227061_at
CAV2	LAMA2	0.204161	undirected	203324_s_at	216840_s_at
EPS8	MCC	0.204163	undirected	202609_at	226225_at
RECK	CALCRL	0.204173	undirected	205407_at	234996_at
PTPN12	SLC16A4	0.204176	undirected	202006_at	205234_at
CAV1	GNAL	0.204178	undirected	212097_at	214071_at
CHRDL1	PID1	0.204186	undirected	209763_at	219093_at
ABI3BP	RBMS3	0.204199	undirected	223395_at	235570_at
ABCA8	CFH /// CFHR1	0.2042	undirected	1565778_at	215388_s_at
LHFP	RERG	0.204206	undirected	218656_s_at	227758_at
MFAP5	SIPA1L2	0.204207	undirected	213764_s_at	233587_s_at
LEPR /// LEPROT	ACKR3	0.204208	undirected	209894_at	212977_at
RASAL2	EMCN	0.20421	undirected	227036_at	227874_at
RUNX1T1	DDR2	0.204213	undirected	205528_s_at	227561_at
TNXA /// TNXB	PGM5	0.204214	undirected	216333_x_at	226303_at
RCAN2	C14ORF132	0.204218	undirected	203498_at	218820_at
FGF7	MOB3B	0.204221	undirected	205782_at	226844_at
SFRP4	RGS5	0.204222	undirected	204051_s_at	218353_at
CLEC3B /// EXOSC7	RBMS3	0.204224	undirected	205200_at	235570_at
EGFR	PCDH18	0.204227	undirected	201983_s_at	225975_at
LEPR /// LEPROT	SEMA6D	0.204227	undirected	211356_x_at	226492_at
SFRP4	EBF1	0.204236	undirected	204052_s_at	232204_at
LRRN4CL	PID1	0.204241	undirected	1556427_s_at	219093_at
ARHGAP6	CNRIP1	0.204247	undirected	206167_s_at	226751_at
THBS2	TNXA /// TNXB	0.204258	undirected	203083_at	208609_s_at
PLXDC2	PLXDC2	0.204266	undirected	226865_at	238455_at
EPS8	COL12A1	0.204268	undirected	202609_at	225664_at
PTRF	CAV2	0.204269	undirected	1557938_s_at	203323_at
FERMT2	MFAP5	0.204274	undirected	209210_s_at	213764_s_at
EMCN	CLIP4	0.204276	undirected	219436_s_at	226425_at
PLP1	SCARA5	0.204277	undirected	210198_s_at	229839_at
FZD7	MAP1B	0.204278	undirected	203706_s_at	212233_at
LOC100996668 /// ZEB1	ZNF521	0.204278	undirected	212764_at	226676_at
DPT	ZNF521	0.204279	undirected	207977_s_at	226677_at
LTBP1	LHFP	0.204281	undirected	202729_s_at	231411_at
SEMA3G	PRRX1	0.204282	undirected	219689_at	226695_at
LEPR /// LEPROT	TFPI	0.204289	undirected	211355_x_at	213258_at
HSPA12B	RBMS3	0.204294	undirected	229172_at	235570_at
PCSK5	TGFB1I1	0.204297	undirected	205559_s_at	209651_at
CD93	AKT3	0.204299	undirected	202878_s_at	212609_s_at
CAV2	TRPC1	0.204301	undirected	203324_s_at	205802_at
CFD	C10ORF10	0.204302	undirected	205382_s_at	209183_s_at
ANXA1	PLXDC1	0.204303	undirected	201012_at	219700_at
EBF1	CCDC80	0.204309	undirected	229487_at	243864_at
MGP	CFH /// CFHR1	0.204317	undirected	202291_s_at	215388_s_at
AKT3	CEP68	0.204317	undirected	212609_s_at	212675_s_at
LAMC1	MGP	0.204326	undirected	200771_at	202291_s_at
VIT	ISM1	0.204326	undirected	227899_at	235182_at
SLC27A6	MMRN2	0.204326	undirected	219932_at	236262_at
KANK2	CPXM2	0.204336	undirected	218418_s_at	226824_at
CLEC3B /// EXOSC7	MEOX1	0.20434	undirected	205200_at	205619_s_at
LAMA2	MEOX2	0.204341	undirected	205116_at	206201_s_at
COL1A2	CYYR1	0.204342	undirected	202403_s_at	235044_at
DOCK4	SULF2	0.204348	undirected	205003_at	233555_s_at
NANS	RAI2	0.20435	undirected	218189_s_at	219440_at
TFCP2L1	EMP1	0.204351	undirected	219735_s_at	229011_at
ZNF521	SCARA5	0.204352	undirected	226676_at	235849_at
PTRF	CCDC80	0.204354	undirected	208790_s_at	225241_at
MCAM /// MIR6756	EMP2	0.204355	undirected	210869_s_at	225078_at
SULF1	SCARA5	0.204357	undirected	212353_at	229839_at
GLT8D2	FAM92A1	0.204365	undirected	227070_at	228011_at
TFPI	PLXDC2	0.204365	undirected	213258_at	238455_at
ABCA6	RNF150	0.204368	undirected	217504_at	236038_at
LTBP2	MOB3B	0.20437	undirected	204682_at	226844_at
SLC16A4	DKK2	0.204373	undirected	205234_at	219908_at
EMP1	LINC01279	0.204373	undirected	201324_at	227061_at
C10ORF10	LTBP2	0.204375	undirected	209183_s_at	223690_at
MOB3B	EMP1	0.204378	undirected	226844_at	229011_at
ERMP1	PHLDB2	0.20438	undirected	222603_at	225688_s_at
GNAL	EBF1	0.204383	undirected	214071_at	227646_at
DPT	GLT8D2	0.204383	undirected	213068_at	227070_at
MFAP4	VIT	0.204384	undirected	212713_at	227899_at
ANPEP	RARRES2	0.20439	undirected	202888_s_at	209496_at
ELTD1	CPXM2	0.204392	undirected	219134_at	226824_at
CYBRD1	PDE5A	0.204392	undirected	222453_at	227088_at
TUBA1A	PLXDC2	0.204395	undirected	209118_s_at	238455_at
SLC16A4	EMP1	0.204397	undirected	205234_at	229011_at
RGS5	GPM6B	0.204398	undirected	209070_s_at	209169_at
PPL	AHNAK	0.2044	undirected	203407_at	211986_at
FBN1	TRPC1	0.204402	undirected	202766_s_at	205803_s_at
MYO1B	ITPRIPL2	0.204403	undirected	212364_at	227792_at
DPYSL2	MIR100HG	0.204404	undirected	200762_at	225381_at
EPB41L2	RBMS1	0.204414	undirected	201719_s_at	215127_s_at
PLK2	ZNF521	0.204418	undirected	201939_at	226676_at
RGS5	CYBRD1	0.204418	undirected	1555725_a_at	222453_at
FZD7	COL6A1	0.204422	undirected	203706_s_at	213428_s_at
PTPN12	MEOX1	0.204423	undirected	202006_at	205619_s_at
SFRP4	VCAN	0.204424	undirected	204052_s_at	204619_s_at
LTF	PPAP2B	0.204433	undirected	202018_s_at	209355_s_at
CAV1	RUNX1T1	0.204435	undirected	203065_s_at	205528_s_at
AHNAK	EBF1	0.204439	undirected	211986_at	232204_at
PREX2	PRRX1	0.204442	undirected	228692_at	238852_at
CAV2	PTRF	0.204442	undirected	203324_s_at	208789_at
ANK2	MKL2	0.204442	undirected	202920_at	218259_at
TACC1	EPB41L2	0.204445	undirected	200911_s_at	201719_s_at
SFRP4	ABCA9	0.204451	undirected	204051_s_at	239185_at
PRNP	CYYR1	0.204452	undirected	201300_s_at	235044_at
LRRFIP1	ZAK	0.204453	undirected	223492_s_at	225665_at
FBLN1	GPM6B	0.204455	undirected	202994_s_at	209170_s_at
MFAP5	JAM2	0.204456	undirected	213765_at	229127_at
EMCN	CCDC80	0.204457	undirected	222885_at	243864_at
DCN	EFHD1	0.204461	undirected	209335_at	209343_at
FBLN1	RBMS3	0.204463	undirected	202995_s_at	235570_at
LRRN4CL	IGFBP7	0.204465	undirected	1556427_s_at	201163_s_at
CILP	GALNT15	0.204473	undirected	206227_at	228501_at
AOC3	AGTR1	0.204474	undirected	204894_s_at	205357_s_at
LUM	LRRFIP1	0.20448	undirected	201744_s_at	223492_s_at
GNAL	LOC102725271 /// NTM	0.204484	undirected	214071_at	227566_at
LAMA2	PAX3	0.204493	undirected	205116_at	231666_at
2020-09-11	FBN1	0.204493	undirected	201307_at	202765_s_at
NOVA1	C14ORF132	0.204501	undirected	205794_s_at	218820_at
LYVE1	ABI3BP	0.204501	undirected	220037_s_at	223395_at
TGFBI	TRHDE	0.204505	undirected	201506_at	219937_at
DKK2	EMP2	0.204506	undirected	219908_at	225078_at
ZEB2	FZD7	0.204507	undirected	203603_s_at	203706_s_at
ZBTB20	SEMA6D	0.204509	undirected	213156_at	226492_at
MKL2	GALNT15	0.204522	undirected	218259_at	228501_at
GNAL	CD109	0.204523	undirected	214071_at	226545_at
ITGBL1	MEOX2	0.204528	undirected	205422_s_at	206201_s_at
EGFR	PRKG1	0.204533	undirected	201983_s_at	228396_at
TIMP2	FGL2	0.204536	undirected	224560_at	227265_at
PLS3	LDB2	0.204543	undirected	201215_at	206481_s_at
GHR	PTGIS	0.204543	undirected	205498_at	208131_s_at
VIT	PRRX1	0.204547	undirected	227899_at	238852_at
MRC1	CYYR1	0.204548	undirected	204438_at	235044_at
TRPC1	C14ORF132	0.204553	undirected	205802_at	218820_at
MEOX2	LAMA2	0.204554	undirected	206201_s_at	213519_s_at
ASAP2	KCNT2	0.204561	undirected	206414_s_at	244455_at
LHX8	COL6A3	0.204568	undirected	1569469_a_at	201438_at
DOCK4	KCNT2	0.204569	undirected	205003_at	234103_at
LAMC1	SPAG9	0.204571	undirected	200771_at	225339_at
GNAL	TBX3	0.204573	undirected	214071_at	219682_s_at
PID1	CYBRD1	0.204576	undirected	219093_at	222453_at
EDNRA	JAM2	0.204577	undirected	204463_s_at	229127_at
AOC3	LAMA2	0.204579	undirected	204894_s_at	205116_at
TRPC1	FAXDC2	0.204579	undirected	205803_s_at	48031_r_at
AGTR1	LEPR /// LEPROT	0.204579	undirected	205357_s_at	209894_at
COL5A1	SDPR	0.20458	undirected	203325_s_at	222717_at
C14ORF132	SH3D19	0.204581	undirected	218820_at	225162_at
HDGFRP3	OLFML2A	0.204581	undirected	209524_at	213075_at
ITGBL1	LEPR /// LEPROT	0.204585	undirected	205422_s_at	211355_x_at
TNXA /// TNXB	JAM2	0.204586	undirected	213451_x_at	229127_at
ANGPTL1	MEG3	0.204587	undirected	224339_s_at	226211_at
CFH /// CFHR1	ITGBL1	0.204589	undirected	215388_s_at	231993_at
PTPN12	COL8A2	0.204591	undirected	202006_at	221900_at
EMCN	ZBTB20	0.204592	undirected	219436_s_at	227082_at
EPS8	RNF150	0.204594	undirected	202609_at	236038_at
VCAN	ABCA8	0.204599	undirected	204619_s_at	204719_at
LMO3	DCN	0.204599	undirected	204424_s_at	211896_s_at
GNAL	TMTC1	0.2046	undirected	214071_at	226322_at
SULF1	CCDC80	0.204609	undirected	212353_at	243864_at
LAMA2	SEMA6D	0.204611	undirected	216840_s_at	226492_at
PCSK5	ZEB2	0.204611	undirected	213652_at	228333_at
RGS5	JAM2	0.204614	undirected	1555725_a_at	219213_at
MFAP4	VGLL3	0.204617	undirected	212713_at	227399_at
KLF3-AS1	PGM5	0.204619	undirected	219871_at	226303_at
SLC16A4	PLAGL1	0.204621	undirected	205234_at	209318_x_at
MKL2	SDPR	0.204621	undirected	218259_at	222717_at
PDGFRA	TGFB1I1	0.20463	undirected	203131_at	209651_at
FSTL1	PLXDC2	0.204632	undirected	208782_at	238455_at
EMP1	MFAP5	0.204632	undirected	201325_s_at	209758_s_at
KLF3-AS1	PRRX1	0.204633	undirected	219871_at	238852_at
ANTXR1	SULF2	0.204638	undirected	224694_at	233555_s_at
LAMC1	TIMP3	0.204641	undirected	200771_at	201148_s_at
LHX8	OLFML2A	0.204643	undirected	1569469_a_at	213075_at
AKT3	TACC1	0.204643	undirected	212609_s_at	217437_s_at
TRPC1	DCN	0.204644	undirected	205803_s_at	209335_at
TRPC1	SOX7	0.204654	undirected	205803_s_at	228698_at
RECK	PLXDC1	0.204655	undirected	205407_at	219700_at
LOC100506558 /// MATN2	TMOD2	0.204663	undirected	202350_s_at	226186_at
SERPING1	SLC16A4	0.204667	undirected	200986_at	205234_at
EMP1	NOX4	0.204668	undirected	201325_s_at	219773_at
MEOX2	ABCA6	0.204672	undirected	206201_s_at	217504_at
TIMP3	LTBP2	0.204678	undirected	201148_s_at	204682_at
LYVE1	CLDN11	0.20468	undirected	219059_s_at	228335_at
FBLN1	SPRY1	0.204681	undirected	202994_s_at	212558_at
ZMIZ1	PCDH18	0.204692	undirected	212124_at	225975_at
ZBTB20	FNDC1	0.204698	undirected	213156_at	226930_at
MMRN2	GFRA1	0.2047	undirected	219091_s_at	227550_at
LRRN4CL	PPAP2B	0.2047	undirected	1556427_s_at	212230_at
MFAP5	EBF1	0.204702	undirected	213765_at	229487_at
TACC1	CXCL12	0.204711	undirected	200911_s_at	209687_at
GAS7	ZCCHC24	0.204713	undirected	202191_s_at	212423_at
DDR2	MMRN2	0.20472	undirected	227561_at	236262_at
XG	ABCA6	0.20472	undirected	1554062_at	217504_at
CEP68	EMP1	0.204722	undirected	212677_s_at	229011_at
MEOX1	GPM6B	0.204727	undirected	205619_s_at	209170_s_at
CAV1	MEG3	0.204731	undirected	203065_s_at	226210_s_at
PHLDB2	PAX3	0.204736	undirected	225688_s_at	231666_at
FN1	DCN	0.204739	undirected	210495_x_at	211813_x_at
EPB41L2	LAMA4	0.204741	undirected	201719_s_at	202202_s_at
LEPR /// LEPROT	GNAL	0.204744	undirected	209894_at	214071_at
PCSK5	COL6A1	0.204744	undirected	205559_s_at	213428_s_at
LAMA2	PPAP2B	0.204745	undirected	205116_at	209355_s_at
GDF10	LRRFIP1	0.204746	undirected	206159_at	223492_s_at
DIO2	COL12A1	0.204747	undirected	203699_s_at	225664_at
CD36	JAM2	0.204754	undirected	228766_at	229127_at
COL14A1	SULF2	0.204755	undirected	212865_s_at	224724_at
SERPING1	PTPN12	0.20476	undirected	200986_at	202006_at
PTRF	LEPR /// LEPROT	0.204769	undirected	208789_at	211355_x_at
DPYSL2	ADAMTS5	0.20477	undirected	200762_at	229357_at
COL3A1	LHFP	0.204772	undirected	211161_s_at	231411_at
TXNIP	PRRX1	0.204774	undirected	201009_s_at	205991_s_at
TIMP3	FRMD3	0.204775	undirected	201150_s_at	230645_at
TUBA1A	ZCCHC24	0.204775	undirected	209118_s_at	212419_at
CDO1	DCN	0.204783	undirected	204154_at	209335_at
EPS8	DDR2	0.204784	undirected	202609_at	225442_at
FGF2	LRRFIP1	0.204786	undirected	204422_s_at	223492_s_at
TIMP3	LTF	0.20479	undirected	201149_s_at	202018_s_at
PTPN12	ITPRIPL2	0.204792	undirected	202006_at	227514_at
CD93	DKK2	0.204796	undirected	202878_s_at	219908_at
CLEC3B /// EXOSC7	NR2F2	0.204797	undirected	205200_at	215073_s_at
COL5A2	RBMS3	0.204801	undirected	221729_at	235570_at
GFRA1	ANGPTL1	0.204807	undirected	227550_at	231773_at
LAMC1	TRPC1	0.204808	undirected	200771_at	205802_at
EBF1	SCARA5	0.20481	undirected	232204_at	235849_at
NID1	TRPC1	0.204813	undirected	202007_at	205803_s_at
LTBP2	PLXDC2	0.204817	undirected	223690_at	226865_at
HDGFRP3	NANS	0.20482	undirected	209524_at	218189_s_at
TUBA1A	PHLDB2	0.204821	undirected	209118_s_at	225688_s_at
FBLN5	TUBA1A	0.204822	undirected	203088_at	209118_s_at
GNAL	ERMP1	0.204823	undirected	214071_at	222603_at
EGFR	ISM1	0.204823	undirected	201983_s_at	235182_at
COL6A3	DPT	0.204823	undirected	201438_at	213068_at
CNRIP1	EMP1	0.204827	undirected	226751_at	229011_at
DLC1	MKL2	0.204831	undirected	210762_s_at	218259_at
CNN3	PHLDB2	0.204835	undirected	201445_at	225688_s_at
CHRDL1	MEG3	0.204836	undirected	209763_at	226211_at
LAMA2	NR1D2	0.204838	undirected	205116_at	225768_at
RECK	TGFBR2	0.204838	undirected	205407_at	208944_at
FBLN5	PMP22	0.204839	undirected	203088_at	210139_s_at
DPYSL2	COL15A1	0.204839	undirected	200762_at	203477_at
SPRY1	PRKG1	0.204842	undirected	212558_at	228396_at
IGFBP7	GFRA1	0.204845	undirected	201163_s_at	227550_at
MET	FSTL1	0.204849	undirected	203510_at	208782_at
PDE5A	RBMS3	0.204854	undirected	227088_at	238447_at
SDPR	PRRX1	0.204861	undirected	222717_at	226695_at
ARHGAP6	PRKG1	0.204861	undirected	206167_s_at	228396_at
ABCA8	MCC	0.204861	undirected	204719_at	226225_at
DDR2	FBN1	0.204863	undirected	227561_at	235318_at
LYVE1	EBF1	0.204869	undirected	219059_s_at	229487_at
COL5A2	LINC01279	0.204871	undirected	221730_at	227061_at
DCN	COL8A2	0.20488	undirected	211896_s_at	221900_at
JAM2	ZNF521	0.204886	undirected	219213_at	226677_at
TSPAN7	ZEB2	0.204888	undirected	202242_at	228333_at
COL1A2	FBLN1	0.204888	undirected	202403_s_at	202995_s_at
PLXDC1	RERG	0.204889	undirected	219700_at	227758_at
NOX4	ECSCR	0.204889	undirected	219773_at	228339_at
ECSCR	PRRX1	0.204891	undirected	228339_at	238852_at
PPAP2B	EBF2	0.204892	undirected	212226_s_at	244885_at
SFRP4	EBF1	0.204895	undirected	204051_s_at	232204_at
TRPC1	ZCCHC24	0.204902	undirected	205803_s_at	212423_at
EPB41L2	AHR	0.204909	undirected	201719_s_at	202820_at
GSN	LTBP2	0.20491	undirected	200696_s_at	204682_at
COL15A1	TFPI	0.204923	undirected	203477_at	213258_at
TFPI	ZEB2	0.204924	undirected	210664_s_at	228333_at
HDGFRP3	MOB3B	0.204936	undirected	209524_at	226844_at
ADH1B	HSPA12B	0.204941	undirected	209612_s_at	229172_at
EPB41L2	PRRX1	0.204945	undirected	201719_s_at	226695_at
PPL	MFAP5	0.204945	undirected	203407_at	213764_s_at
LHX8	TNXA /// TNXB	0.204949	undirected	1569469_a_at	208609_s_at
PLSCR4	TIMP2	0.204952	undirected	218901_at	224560_at
DKK3	CYYR1	0.204954	undirected	214247_s_at	235044_at
RECK	RBMS3	0.204955	undirected	205407_at	235570_at
GAS1	LTBP2	0.204955	undirected	204457_s_at	223690_at
CLEC3B /// EXOSC7	JAM2	0.204957	undirected	205200_at	219213_at
CAV2	EBF2	0.204961	undirected	203324_s_at	244885_at
ANPEP	ELTD1	0.204962	undirected	202888_s_at	219134_at
PCOLCE	DCN	0.204965	undirected	202465_at	211896_s_at
IGFBP6	CYYR1	0.204968	undirected	203851_at	228665_at
EPS8	MET	0.204973	undirected	202609_at	203510_at
TNXA /// TNXB	RBMS3	0.204974	undirected	213451_x_at	238447_at
EMP1	THBS2	0.204979	undirected	201325_s_at	203083_at
MMP27	CLDN11	0.204983	undirected	220783_at	228335_at
EPB41L2	CPED1	0.204986	undirected	201719_s_at	228728_at
DPT	TFPI	0.204991	undirected	207977_s_at	210664_s_at
LGR5	SRGAP2C	0.204992	undirected	213880_at	228628_at
LGR5	ABCA9	0.204994	undirected	213880_at	242541_at
LHX8	ZBTB20	0.204995	undirected	1569469_a_at	213156_at
MFAP4	NRN1	0.205002	undirected	212713_at	218625_at
AKT3	ABI3BP	0.205006	undirected	212609_s_at	223395_at
NR2F2	FNDC1	0.205013	undirected	209120_at	226930_at
SAMD4A	JAG1	0.205014	undirected	212845_at	216268_s_at
GAS1	ANGPTL1	0.205015	undirected	204457_s_at	224339_s_at
GUCY1A2	EBF2	0.205016	undirected	236335_at	244885_at
EDNRA	PPAP2A	0.205017	undirected	204463_s_at	209147_s_at
MEOX2	CPXM2	0.205019	undirected	206201_s_at	226824_at
EPS8	SFRP4	0.205023	undirected	202609_at	204051_s_at
COCH	PCSK5	0.205024	undirected	205229_s_at	213652_at
LTBP2	PRRX1	0.205027	undirected	204682_at	238852_at
RAI2	DDR2	0.205028	undirected	219440_at	225442_at
ZAK	MOB3B	0.205034	undirected	225662_at	226844_at
LAMC1	NEURL1B	0.205038	undirected	200771_at	225355_at
GPM6B	NEGR1	0.205039	undirected	209170_s_at	229461_x_at
MGP	DKK2	0.20504	undirected	202291_s_at	219908_at
SPRY1	RAI2	0.20504	undirected	212558_at	219440_at
EGFR	GPM6B	0.20504	undirected	201983_s_at	209170_s_at
CXCL12	TACC1	0.205043	undirected	209687_at	217437_s_at
ANK2	GPR124	0.205048	undirected	202920_at	221814_at
AHNAK	SIPA1L2	0.205049	undirected	211986_at	225056_at
MGP	MFAP5	0.20505	undirected	202291_s_at	209758_s_at
AQP1	MKL2	0.205051	undirected	209047_at	218259_at
ABCA8	MSRB3	0.205051	undirected	204719_at	225782_at
FBLN2	ECSCR	0.205055	undirected	203886_s_at	228339_at
GPM6B	MKL2	0.205059	undirected	209168_at	218259_at
LYVE1	SCARA5	0.205063	undirected	219059_s_at	229839_at
LTF	FIBIN	0.205064	undirected	202018_s_at	226769_at
EPS8	COLEC12	0.205065	undirected	202609_at	221019_s_at
LYVE1	PAX3	0.20507	undirected	220037_s_at	231666_at
CXCL12	PCSK5	0.20507	undirected	203666_at	205559_s_at
IGFBP6	PGM5	0.205071	undirected	203851_at	226303_at
NR2F2	TACC1	0.205073	undirected	209120_at	217437_s_at
PLK2	GUCY1A3	0.205074	undirected	201939_at	229530_at
FABP4	EMP1	0.205075	undirected	203980_at	229011_at
ADH4	RBMS3	0.205076	undirected	231678_s_at	235570_at
MYOF	TIMP2	0.205079	undirected	201798_s_at	224560_at
THBS2	VCAN	0.205082	undirected	203083_at	204619_s_at
PCOLCE	COL14A1	0.205086	undirected	202465_at	212865_s_at
PCOLCE	ANK2	0.205089	undirected	202465_at	202920_at
CILP	ABCA6	0.20509	undirected	206227_at	217504_at
PCSK5	RASAL2	0.20509	undirected	205559_s_at	227036_at
RECK	BOC	0.2051	undirected	205407_at	225990_at
COL1A2	CILP	0.205103	undirected	202403_s_at	206227_at
RASAL2	GUCY1A3	0.205103	undirected	227036_at	229530_at
CRTAP	RBMS3	0.205107	undirected	1554464_a_at	235570_at
COL14A1	RUNX1T1	0.205108	undirected	212865_s_at	228827_at
DCN	PTPRB	0.205109	undirected	209335_at	230250_at
LHFP	TNS1	0.205114	undirected	218656_s_at	221748_s_at
ABCA8	PTRF	0.205115	undirected	1565778_at	208790_s_at
GPR124	CPED1	0.205116	undirected	221814_at	228728_at
TUBA1A	CLDN11	0.205116	undirected	209118_s_at	228335_at
TACC1	SOX7	0.20512	undirected	217437_s_at	228698_at
TACC1	ARHGAP6	0.20512	undirected	1554690_a_at	206167_s_at
PPAP2A	GPR116	0.205121	undirected	209147_s_at	212950_at
RUNX1T1	CALCRL	0.205123	undirected	205528_s_at	234996_at
GHR	TRHDE	0.205125	undirected	205498_at	219937_at
PDGFD	RAI2	0.205126	undirected	219304_s_at	219440_at
HSPA12B	SCARA5	0.205127	undirected	229172_at	235849_at
KRT19	NOX4	0.205133	undirected	201650_at	219773_at
DOCK4	PTRF	0.205135	undirected	205003_at	208789_at
SAMD4A	LINC01279	0.205136	undirected	212845_at	227061_at
MRC1	MOB3B	0.205136	undirected	204438_at	226844_at
DOCK4	PDE5A	0.20514	undirected	205003_at	227088_at
TRHDE	HMCN1	0.205141	undirected	219937_at	235944_at
DPYSL2	FBLN1	0.205149	undirected	200762_at	202995_s_at
CLEC3B /// EXOSC7	PCDH9	0.205151	undirected	205200_at	238919_at
LTBP2	TRPC1	0.205152	undirected	204682_at	205802_at
ADIRF	TFPI	0.205154	undirected	203571_s_at	213258_at
PROS1	RNF150	0.205155	undirected	207808_s_at	236038_at
PCSK5	DDR2	0.205156	undirected	205559_s_at	225442_at
DCN	EBF1	0.205161	undirected	211813_x_at	229487_at
PLK2	EPS8	0.205162	undirected	201939_at	202609_at
EPB41L2	FN1	0.205162	undirected	201719_s_at	216442_x_at
JAG1	HMCN1	0.205164	undirected	209099_x_at	235944_at
CPXM2	LHFP	0.205166	undirected	226824_at	231411_at
AGTR1	TRPC1	0.205169	undirected	205357_s_at	205803_s_at
LTF	CPED1	0.205171	undirected	202018_s_at	228728_at
PTRF	JAG1	0.205177	undirected	208790_s_at	209099_x_at
EMCN	PTPRB	0.205178	undirected	219436_s_at	230250_at
DCN	EBF1	0.20518	undirected	201893_x_at	232204_at
ECM2	HDGFRP3	0.205186	undirected	206101_at	209524_at
MAB21L2	OLFML1	0.205194	undirected	210302_s_at	217525_at
DCN	SIPA1L2	0.205198	undirected	201893_x_at	233587_s_at
CXCL12	SOX7	0.205211	undirected	209687_at	228698_at
GLT8D2	PAX3	0.205215	undirected	227070_at	231666_at
PPL	ADIRF	0.205216	undirected	203407_at	203571_s_at
LAMC1	GPR124	0.205225	undirected	200771_at	65718_at
TIMP3	ECSCR	0.205228	undirected	201148_s_at	228339_at
PRNP	COL6A3	0.205232	undirected	201300_s_at	201438_at
CAV1	CEP68	0.205232	undirected	212097_at	212675_s_at
EDNRA	RBMS3	0.205233	undirected	204464_s_at	235570_at
IGFBP7	DPYSL3	0.205233	undirected	201162_at	201431_s_at
TCF4	PRRX1	0.205247	undirected	203753_at	238852_at
DOCK4	SLC16A4	0.205247	undirected	205003_at	205234_at
COL21A1	PDE5A	0.20525	undirected	208096_s_at	227088_at
LUM	PPAP2B	0.205263	undirected	201744_s_at	212226_s_at
TIMP3	TACC1	0.205271	undirected	201147_s_at	217437_s_at
GNAL	RAI2	0.205277	undirected	214071_at	219440_at
DIO2	LRRFIP1	0.205278	undirected	203699_s_at	223492_s_at
NID1	EBF1	0.205279	undirected	202007_at	232204_at
PCOLCE	CYBRD1	0.205282	undirected	202465_at	222453_at
CLDN11	ISM1	0.205289	undirected	228335_at	235182_at
ASAP2	DST	0.205291	undirected	206414_s_at	215016_x_at
DPYSL2	GAS7	0.205292	undirected	200762_at	202191_s_at
DPYSL3	OLFML2B	0.205293	undirected	201431_s_at	213125_at
XG	EMP1	0.205294	undirected	1554062_at	229011_at
CPQ	NRP1	0.205295	undirected	203501_at	212298_at
FLRT2 /// LOC100506718	EBF1	0.205295	undirected	204359_at	232204_at
ZBTB20	CYYR1	0.205297	undirected	213158_at	228665_at
COL5A2	SULF2	0.205298	undirected	221730_at	224724_at
TACC1	CPXM2	0.2053	undirected	217437_s_at	226824_at
MAB21L2	FNDC1	0.205301	undirected	210302_s_at	226930_at
GPM6B	AHNAK	0.205303	undirected	209169_at	211986_at
TRPC1	ZBTB20	0.205312	undirected	205802_at	213158_at
RUNX1T1	C14ORF132	0.205314	undirected	205529_s_at	218820_at
PPL	ECSCR	0.205316	undirected	203407_at	228339_at
VCAN	CPXM2	0.205318	undirected	204619_s_at	226824_at
CEP68	EMP1	0.205324	undirected	212675_s_at	229011_at
PRNP	GPC3	0.205336	undirected	201300_s_at	209220_at
NRP1	VCAN	0.205336	undirected	212298_at	215646_s_at
KANK2	COL12A1	0.205341	undirected	218418_s_at	225664_at
PGM5	RBMS3	0.205341	undirected	226303_at	235570_at
SOX7	CALCRL	0.205341	undirected	228698_at	234996_at
CAV2	FBLN2	0.205342	undirected	203323_at	203886_s_at
SFRP4	HDGFRP3	0.205344	undirected	204051_s_at	209524_at
TFCP2L1	JAM2	0.205347	undirected	219735_s_at	229127_at
PTGIS	LGR5	0.205348	undirected	208131_s_at	213880_at
SERPING1	MEOX1	0.20535	undirected	200986_at	205619_s_at
NR2F2	SRGAP2C	0.20535	undirected	215073_s_at	228628_at
ZCCHC24	MFAP5	0.20535	undirected	212423_at	213765_at
PLSCR4	RASAL2	0.205352	undirected	218901_at	227036_at
ABCA6	SLC27A6	0.205353	undirected	217504_at	219932_at
COL6A3	ANK2	0.205355	undirected	201438_at	202920_at
TRHDE	CPED1	0.205357	undirected	219937_at	228728_at
EPS8	NANS	0.205358	undirected	202609_at	218189_s_at
GAS1	PRKG1	0.205361	undirected	204457_s_at	228396_at
PPAP2A	PLXDC2	0.205362	undirected	209147_s_at	238455_at
TIMP3	TRPC1	0.205368	undirected	201149_s_at	205802_at
LAMC1	SULF1	0.205372	undirected	200771_at	212353_at
PLS3	DST	0.205376	undirected	201215_at	212254_s_at
FBN1	DIO2	0.205376	undirected	202765_s_at	203699_s_at
TIMP3	GPC3	0.205378	undirected	201149_s_at	209220_at
DOCK4	TRPC1	0.205379	undirected	205003_at	205802_at
C1R	EMCN	0.205381	undirected	212067_s_at	227874_at
ADH1B	MEG3	0.205384	undirected	209612_s_at	226211_at
JAG1	LHFP	0.205386	undirected	209099_x_at	231411_at
NR2F2	CD36	0.205389	undirected	215073_s_at	228766_at
JAM3	TFPI	0.205393	undirected	212813_at	213258_at
IGFBP7	LTBP2	0.2054	undirected	201163_s_at	223690_at
DCN	CPXM2	0.205404	undirected	211813_x_at	226824_at
MGP	TRHDE	0.205404	undirected	202291_s_at	219937_at
PPAP2B	LOC102725271 /// NTM	0.205413	undirected	212230_at	227566_at
TGFBI	GPR124	0.205413	undirected	201506_at	221814_at
CXCL12	NRN1	0.205414	undirected	209687_at	218625_at
SLC27A6	CLDN11	0.205418	undirected	219932_at	228335_at
HDGFRP3	FAM92A1	0.205419	undirected	209524_at	228011_at
IGFBP7	SIPA1L2	0.20542	undirected	201162_at	233587_s_at
PKD2	JAG1	0.205422	undirected	203688_at	209099_x_at
MEOX1	HSPA12B	0.205426	undirected	205619_s_at	229172_at
GPM6B	EMP1	0.20543	undirected	209167_at	229011_at
RGS5	CEP68	0.20543	undirected	209070_s_at	212677_s_at
JAG1	HMCN1	0.205433	undirected	216268_s_at	235944_at
PLP1	GPR124	0.205434	undirected	210198_s_at	221814_at
SPARC	TUBA1A	0.205435	undirected	200665_s_at	209118_s_at
CAV1	EBF1	0.205435	undirected	203065_s_at	229487_at
PLAT	LTF	0.205438	undirected	201860_s_at	202018_s_at
PLAGL1	TRHDE	0.205438	undirected	207943_x_at	219937_at
PLEKHH2	LOC102725271 /// NTM	0.205441	undirected	227148_at	227566_at
GPR124	JAM2	0.205441	undirected	221814_at	229127_at
JAM2	GPR124	0.205445	undirected	219213_at	65718_at
HIP1	FRMD3	0.205445	undirected	205425_at	230645_at
KLHL29	TIMP2	0.205449	undirected	229310_at	231579_s_at
COL5A2	PRRX1	0.205449	undirected	221729_at	226695_at
C14ORF132	ANGPTL1	0.20545	undirected	218820_at	224339_s_at
LTBP2	ABCA9	0.20545	undirected	204682_at	242541_at
PTRF	NTRK2	0.205451	undirected	208790_s_at	221796_at
SULF2	CCDC80	0.205458	undirected	224724_at	243864_at
CXCL12	ANGPTL1	0.205461	undirected	209687_at	231773_at
NRP1	PLXDC2	0.205462	undirected	212298_at	226865_at
MFAP5	PRRX1	0.205463	undirected	213764_s_at	226695_at
PRRX1	RAI2	0.205467	undirected	205991_s_at	219440_at
HDGFRP3	PRKG1	0.205469	undirected	209524_at	228396_at
IGFBP7	MRC1	0.20547	undirected	201163_s_at	204438_at
PROS1	PLAGL1	0.205472	undirected	207808_s_at	209318_x_at
TIMP3	TRHDE	0.205472	undirected	201150_s_at	219937_at
CAV2	EMCN	0.205474	undirected	203324_s_at	219436_s_at
DPYSL2	FBLN5	0.205476	undirected	200762_at	203088_at
TGFB1I1	JAG1	0.20548	undirected	209651_at	216268_s_at
MYO1B	PLEKHH2	0.205481	undirected	212364_at	227148_at
LUM	GDF10	0.205481	undirected	201744_s_at	206159_at
SPARC	C1R	0.205482	undirected	200665_s_at	212067_s_at
C10ORF10	SULF1	0.205484	undirected	209183_s_at	212353_at
NR2F2	TNS1	0.205485	undirected	209121_x_at	221748_s_at
FZD7	DZIP1	0.205492	undirected	203706_s_at	204557_s_at
LHX8	GPR116	0.205493	undirected	1569469_a_at	212950_at
SFRP4	EBF1	0.205499	undirected	204051_s_at	229487_at
OLFML2A	CYYR1	0.20551	undirected	213075_at	228665_at
ECM2	SDPR	0.205511	undirected	206101_at	222717_at
PRNP	TIMP2	0.205512	undirected	201300_s_at	224560_at
SEMA3G	ANGPTL1	0.205514	undirected	219689_at	224339_s_at
FN1	CFH /// CFHR1	0.205515	undirected	210495_x_at	215388_s_at
ZNF521	RUNX1T1	0.205516	undirected	226676_at	228827_at
NET1	TRPC1	0.205517	undirected	201830_s_at	205803_s_at
[truncated: 23,811 more rows]
