# Supplementary material for: Multiple Processes May Involve in the IgG4-RD Pathogenesis: An Integrative Study via Proteomic and Transcriptomic Analysis
Source: Front Immunol. 2020 Aug 20;11:1795. doi: 10.3389/fimmu.2020.01795 (PMC7468437; doi:10.3389/fimmu.2020.01795)
Supplement: Table S5 — Cytoscape Input nodes in yellow. [file Table_5.XLSX]

## Sheet: Table S5 CytoscapeInput-nodes-y
Node name	Probe	Mode Color
ABCB4	8140752	yellow
ABLIM3	8109093	yellow
ACKR3	8049471	yellow
AKAP6	7973850	yellow
ALOX12	8004221	yellow
ANKRD36C	8053797	yellow
APOBEC3A	8073056	yellow
AREG	8095736	yellow
ASAP2	8040113	yellow
AVPI1	7935521	yellow
BCL3	8029465	yellow
BEND2	8171545	yellow
BMP6	8116818	yellow
C15orf54	7982593	yellow
CA2	8147132	yellow
CAVIN2	8057797	yellow
CCDC175	7979444	yellow
CCL4	8006602	yellow
CD14	8114612	yellow
CD69	7961075	yellow
CES1P1	8001457	yellow
CHN1	8056890	yellow
CKS2	8156290	yellow
CLC	8036755	yellow
CLEC1B	7961102	yellow
CLU	8149927	yellow
CMTM5	7973403	yellow
COX7B	8168470	yellow
CTLA4	8047692	yellow
CTTN	7942204	yellow
DAB2	8111772	yellow
DCAF12	8160756	yellow
DCTN6	8145660	yellow
DDIT4	7928308	yellow
DDX11L16	8054758	yellow
DENND2C	7918768	yellow
DKC1	8170990	yellow
DNAJC28	8070097	yellow
DNM3	7907370	yellow
DUSP4	8150076	yellow
DUSP5	7930413	yellow
DYNLT1	8130499	yellow
E2F6P4	8175365	yellow
EGF	8096845	yellow
EIF4A2	8084704	yellow
EIF5	7977075	yellow
ELL2	7921344	yellow
ELOVL2-AS1	8116904	yellow
ELOVL7	8112274	yellow
ENC1	8112615	yellow
ENKUR	7932598	yellow
EYS	8127396	yellow
F5	7922174	yellow
FABP5	7948420	yellow
FAXDC2	8115397	yellow
FOSL2	8041048	yellow
FSTL1	8089835	yellow
GAGE12J	8167560	yellow
GAS5	7922400	yellow
GGTA1P	8163908	yellow
GNG11	8134257	yellow
GP1BA	8004024	yellow
GP1BB	8071268	yellow
GPC2	8141463	yellow
GRAPL	8005549	yellow
GUCY1B1	8097973	yellow
GYPA	8102998	yellow
HBA2	7991762	yellow
HBB	7946033	yellow
HBD	7946041	yellow
HBEGF	8114572	yellow
HGD	8089851	yellow
HIST1H1A	8124380	yellow
HIST1H1B	8124527	yellow
HIST1H2AB	8124391	yellow
HIST1H2AE	8117408	yellow
HIST1H2AH	8117543	yellow
HIST1H2AI	8117580	yellow
HIST1H2AJ	8124518	yellow
HIST1H2AK	8124524	yellow
HIST1H2AL	8117608	yellow
HIST1H2AM	8124540	yellow
HIST1H2BB	8124394	yellow
HIST1H2BC	8124406	yellow
HIST1H2BG	8124423	yellow
HIST1H2BH	8117426	yellow
HIST1H2BI	8117429	yellow
HIST1H2BJ	8124484	yellow
HIST1H2BM	8117594	yellow
HIST1H2BN	8117600	yellow
HIST1H2BO	8117614	yellow
HIST1H3A	8117330	yellow
HIST1H3B	8124388	yellow
HIST1H3F	8124437	yellow
HIST1H3H	8117589	yellow
HIST1H3J	8124537	yellow
HIST1H4D	8124413	yellow
HIST2H2BB	7919584	yellow
HIST2H2BE	7919637	yellow
HIST2H3PS2	7905085	yellow
HIST2H4A	7919627	yellow
HMGB2	8103728	yellow
HSPA2	7975076	yellow
HSPA8	7952335	yellow
IFIT1B	7929061	yellow
IGF2BP3	8138566	yellow
IL10	7923907	yellow
ITGA2B	8016044	yellow
JAM3	7945262	yellow
JMY	8106516	yellow
JUNB	8026047	yellow
KIR3DX1	8031200	yellow
KLF11	8040211	yellow
LGALSL	8042283	yellow
LILRA5	8039236	yellow
LINC00328-2P	8155453	yellow
LRRC75A-AS1	8005202	yellow
LTBP1	8041383	yellow
LY6G6F	8118235	yellow
MEIS1	8042356	yellow
MFAP3L	8103695	yellow
MFSD2B	8040522	yellow
MIR516B2	8031031	yellow
MMD	8016832	yellow
MMRN1	8096415	yellow
MND1	8097857	yellow
MPIG6B	8118249	yellow
MPL	7900683	yellow
MT-CO1	7896750	yellow
MTCYBP41	7950895	yellow
MT-ND1	7896746	yellow
MT-ND2	8165658	yellow
MTND2P19	8055486	yellow
MTND2P24	8173156	yellow
MT-ND4	8165680	yellow
MTND4P11	7917792	yellow
MTND4P12	8114211	yellow
MT-TQ	7911335	yellow
MYCT1	8122860	yellow
NCKAP1	8057517	yellow
NEXN	7902495	yellow
NFIB	8160138	yellow
NFIL3	8162276	yellow
NR4A2	8055952	yellow
NRGN	7944876	yellow
NSA2	8106278	yellow
NUSAP1	7982889	yellow
OLFM2	8033818	yellow
OR2T8	7911233	yellow
OSER1	8066402	yellow
OSM	8075316	yellow
P2RY12	8091530	yellow
PAQR8	8120215	yellow
PCDH9	7971922	yellow
PDE3A	7954293	yellow
PDE5A	8102532	yellow
PER1	8012349	yellow
PF4	8100966	yellow
PF4V1	8095694	yellow
PIGA	8171418	yellow
PKHD1L1	8147891	yellow
PLAUR	8037374	yellow
PLK2	8112202	yellow
PLOD2	8091283	yellow
PPBP	8100971	yellow
PRICKLE1	7962375	yellow
PRKAR2B	8135378	yellow
PROS1	8089015	yellow
PROS2P	8089011	yellow
PTCH2	7915612	yellow
PTGS1	8157650	yellow
PUM1	7914322	yellow
PVALB	8075838	yellow
RAB27B	8021301	yellow
RGS1	7908388	yellow
RGS13	7908397	yellow
RGS18	7908376	yellow
RGS6	7975482	yellow
RHOBTB1	7933821	yellow
RN7SL472P	7981333	yellow
RNA5SP31	7969358	yellow
RNU1-120P	7904953	yellow
RNU4ATAC	8044961	yellow
RNU5E-1	7897801	yellow
RNU6-1101P	8092886	yellow
RNU6-379P	8073332	yellow
RNU6-407P	8065853	yellow
RNU6-759P	8065990	yellow
RNU6-82P	7968295	yellow
RNU6-918P	8156759	yellow
RNU6-921P	7979811	yellow
RNU6-975P	8120715	yellow
RNVU1-15	7919556	yellow
RNVU1-19	7904967	yellow
RNVU1-3	7904480	yellow
RNVU1-6	7904715	yellow
RNY3P2	7969091	yellow
RNY4P17	8098289	yellow
RPL13A	8030364	yellow
RPL23	8014755	yellow
S100A12	7920238	yellow
SELP	7922200	yellow
SEMA3A	8140668	yellow
SH3BGRL2	8120833	yellow
SHTN1	7936529	yellow
SLC14A1	8021081	yellow
SLC7A5	8003298	yellow
SLFN14	8014259	yellow
SMAD1	8097657	yellow
SMC4	8083737	yellow
SNCA	8101762	yellow
SNHG1	7948900	yellow
SNHG12	7914214	yellow
SNHG3	7899480	yellow
SNHG5	8127987	yellow
SNORA2A	7962827	yellow
SNORA33	8122144	yellow
SNORA37	8023392	yellow
SNORA80E	7920873	yellow
SNORD101	8122142	yellow
SOCS1	7999423	yellow
SOCS3	8018864	yellow
SPARC	8115327	yellow
ST5	7946401	yellow
STRADB	7901336	yellow
SUMO1P3	7906574	yellow
SYAP1	8166219	yellow
TAF13	7918284	yellow
TBRG4	8139482	yellow
TFPI	8057599	yellow
THBS1	7982597	yellow
TIPARP	8083569	yellow
TMEM40	8085393	yellow
TNFAIP3	8122265	yellow
TREML1	8126269	yellow
TUBB1	8063716	yellow
TXN	8163185	yellow
UBE2MP1	8001111	yellow
USP46	8100328	yellow
USP53	8097098	yellow
VSTM1	8039109	yellow
VTRNA1-3	8108631	yellow
ZFAS1	8063345	yellow
ZMAT1	8174119	yellow
ZNF385D	8085774	yellow
ZNF594	8011823	yellow
ZNF805	8031712	yellow
