# Supplementary material for: Multiple Processes May Involve in the IgG4-RD Pathogenesis: An Integrative Study via Proteomic and Transcriptomic Analysis
Source: Front Immunol. 2020 Aug 20;11:1795. doi: 10.3389/fimmu.2020.01795 (PMC7468437; doi:10.3389/fimmu.2020.01795)
Supplement: Table S7 — KEGG analysis with genes (adjacency value > 0.2) in turquoise module in tissue transcriptomic data. [file Table_7.XLSX]

## Sheet: Sheet1
Associated Genes Found	CEREBRAL_LOCALIZATION_INFO	CEREBRAL_LOCALIZATION_INFO_ALL	Cluster	Common Genes	ENSEMBL_GENE_ID	GOGroups	GOID	GOTerm	Group PValue	name	Nr. Genes	Ontology Source	OverViewTerm	shared name	Term PValue	Term PValue Corrected with None	UniProtKB_AC	UNIQUE_ID
[ADH1B, ADH4, AOC3]						[Group00]	KEGG:00350	Tyrosine metabolism	{Group00=0.027634141061830653}	Tyrosine%20metabolism	3	KEGG_04.09.2018	TRUE	Tyrosine%20metabolism	0.0276341	0.0276341		KEGG:00350
	2.Plasma Membrane	2.Plasma Membrane, 3.Intra Cellular, 5.Nucleus			ENSG00000196616	KEGG:00350	ADH1B	ADH1B		125			ASSOCIATED_GENE	125			[D6RHZ6, P00325, V9HW50]	125
	3.Intra Cellular	3.Intra Cellular			ENSG00000198099	KEGG:00350	ADH4	ADH4		127			ASSOCIATED_GENE	127			[P08319, V9HVX7]	127
	2.Plasma Membrane	2.Plasma Membrane, 3.Intra Cellular			ENSG00000131471	KEGG:00350	AOC3	AOC3		8639			ASSOCIATED_GENE	8639			[Q16853, Q9UEU7]	8639
[ABCA6, ABCA8, ABCA9]						[Group01]	KEGG:02010	ABC transporters	{Group01=0.046157070314035854}	ABC%20transporters	3	KEGG_04.09.2018	TRUE	ABC%20transporters	0.0461571	0.0461571		KEGG:02010
	2.Plasma Membrane	2.Plasma Membrane, 3.Intra Cellular			ENSG00000154258	KEGG:02010	ABCA9	ABCA9		10350			ASSOCIATED_GENE	10350			[Q8IUA7]	10350
	2.Plasma Membrane	2.Plasma Membrane, 3.Intra Cellular			ENSG00000141338	KEGG:02010	ABCA8	ABCA8		10351			ASSOCIATED_GENE	10351			[A0A024R8L6, A0A0A0MSU4, O94911]	10351
	2.Plasma Membrane	2.Plasma Membrane, 3.Intra Cellular, 5.Nucleus			ENSG00000154262	KEGG:02010	ABCA6	ABCA6		23460			ASSOCIATED_GENE	23460			[Q8N139]	23460
[AKT3, EGFR, FGF2, FGF7, HGF, KITLG, MAP3K20, MET, NTRK2, PDGFD, PDGFRA, TGFBR2]						[Group13]	KEGG:04010	MAPK signaling pathway	{Group13=2.375654286976003E-11}	MAPK%20signaling%20pathway	12	KEGG_04.09.2018	FALSE	MAPK%20signaling%20pathway	0.0115163	0.0115163		KEGG:04010
	3.Intra Cellular	3.Intra Cellular			ENSG00000117020	KEGG:05231	AKT3	AKT3		10000			ASSOCIATED_GENE	10000			[Q9Y243]	10000
	1.Extracellular	1.Extracellular, 2.Plasma Membrane, 3.Intra Cellular, 4.Nuclear Membrane, 5.Nucleus			ENSG00000146648	KEGG:05231	EGFR	EGFR		1956			ASSOCIATED_GENE	1956			[B7Z2I3, E7BSV0, E9PFD7, F2YGG7, P00533, Q504U8]	1956
	1.Extracellular	1.Extracellular, 3.Intra Cellular			ENSG00000138685	KEGG:05226	FGF2	FGF2		2247			ASSOCIATED_GENE	2247			[A0A087WUF6, P09038]	2247
	1.Extracellular	1.Extracellular, 3.Intra Cellular			ENSG00000140285	KEGG:05226	FGF7	FGF7		2252			ASSOCIATED_GENE	2252			[P21781]	2252
	1.Extracellular	1.Extracellular, 3.Intra Cellular			ENSG00000019991	KEGG:05226	HGF	HGF		3082			ASSOCIATED_GENE	3082			[P14210]	3082
	1.Extracellular	1.Extracellular, 2.Plasma Membrane, 3.Intra Cellular, 5.Nucleus			ENSG00000105976	KEGG:05230	MET	MET		4233			ASSOCIATED_GENE	4233			[A0A024R728, A0A024R759, B4DLF5, E6Y365, P08581]	4233
	1.Extracellular	1.Extracellular, 2.Plasma Membrane, 3.Intra Cellular			ENSG00000049130	KEGG:04151	KITLG	KITLG		4254			ASSOCIATED_GENE	4254			[A0A024RBC0, A0A024RBF5, P21583]	4254
	2.Plasma Membrane	2.Plasma Membrane, 3.Intra Cellular			ENSG00000148053	KEGG:04151	NTRK2	NTRK2		4915			ASSOCIATED_GENE	4915			[A0A024R230, Q16620, Q548C2, Q5VWE5]	4915
	2.Plasma Membrane	2.Plasma Membrane, 3.Intra Cellular			ENSG00000134853	KEGG:05231	PDGFRA	PDGFRA		5156			ASSOCIATED_GENE	5156			[P16234]	5156
	3.Intra Cellular	3.Intra Cellular, 5.Nucleus			ENSG00000091436	KEGG:04010	MAP3K20	MAP3K20		51776			ASSOCIATED_GENE	51776			[D4Q8H0, Q9NYL2]	51776
	2.Plasma Membrane	2.Plasma Membrane, 3.Intra Cellular			ENSG00000163513	KEGG:05226	TGFBR2	TGFBR2		7048			ASSOCIATED_GENE	7048			[A3QNQ0, D2JYI1, P37173]	7048
	1.Extracellular	1.Extracellular, 3.Intra Cellular			ENSG00000170962	KEGG:05231	PDGFD	PDGFD		80310			ASSOCIATED_GENE	80310			[Q9GZP0]	80310
[AKT3, EGFR, FGF2, FGF7, GNG11, HGF, KITLG, MET, NTRK2, PDGFD, PDGFRA, RASAL2]						[Group13]	KEGG:04014	Ras signaling pathway	{Group13=2.375654286976003E-11}	Ras%20signaling%20pathway	12	KEGG_04.09.2018	FALSE	Ras%20signaling%20pathway	0.00107635	0.00107635		KEGG:04014
	2.Plasma Membrane	2.Plasma Membrane, 3.Intra Cellular			ENSG00000127920	KEGG:04926	GNG11	GNG11		2791			ASSOCIATED_GENE	2791			[P61952, Q53Y01]	2791
	2.Plasma Membrane	2.Plasma Membrane, 3.Intra Cellular			ENSG00000075391	KEGG:04014	RASAL2	RASAL2		9462			ASSOCIATED_GENE	9462			[A8K2P3, Q9UJF2]	9462
[AKT3, DOCK4, EGFR, FGF2, FGF7, HGF, KITLG, MET, PDGFD, PDGFRA, SIPA1L2]						[Group13]	KEGG:04015	Rap1 signaling pathway	{Group13=2.375654286976003E-11}	Rap1%20signaling%20pathway	11	KEGG_04.09.2018	FALSE	Rap1%20signaling%20pathway	0.00134664	0.00134664		KEGG:04015
	0.Annotation definition not found in 'Homo Sapiens.properties' file	0.Annotation definition not found in 'Homo Sapiens.properties' file			ENSG00000116991	KEGG:04015	SIPA1L2	SIPA1L2		57568			ASSOCIATED_GENE	57568			[Q9P2F8]	57568
	2.Plasma Membrane	2.Plasma Membrane, 3.Intra Cellular, 5.Nucleus			ENSG00000128512	KEGG:04015	DOCK4	DOCK4		9732			ASSOCIATED_GENE	9732			[Q8N1I0]	9732
[AGTR1, AKT3, ATP2B4, EDNRA, GUCY1A1, GUCY1A2, PDE5A, PRKG1]						[Group12]	KEGG:04022	cGMP-PKG signaling pathway	{Group12=1.0950811139357498E-6}	cGMP-PKG%20signaling%20pathway	8	KEGG_04.09.2018	FALSE	cGMP-PKG%20signaling%20pathway	0.00994322	0.00994322		KEGG:04022
	2.Plasma Membrane	2.Plasma Membrane, 3.Intra Cellular			ENSG00000144891	KEGG:04933	AGTR1	AGTR1		185			ASSOCIATED_GENE	185			[A0A0A0MSE3, D3DNG8, P30556, Q53YY0, Q6NUP5]	185
	2.Plasma Membrane	2.Plasma Membrane			ENSG00000151617	KEGG:04924	EDNRA	EDNRA		1909			ASSOCIATED_GENE	1909			[P25101]	1909
	2.Plasma Membrane	2.Plasma Membrane, 3.Intra Cellular			ENSG00000152402	KEGG:04924	GUCY1A2	GUCY1A2		2977			ASSOCIATED_GENE	2977			[P33402]	2977
	2.Plasma Membrane	2.Plasma Membrane, 3.Intra Cellular			ENSG00000164116	KEGG:04924	GUCY1A1	GUCY1A1		2982			ASSOCIATED_GENE	2982			[B3KU69, Q02108]	2982
	1.Extracellular	1.Extracellular, 2.Plasma Membrane, 3.Intra Cellular			ENSG00000058668	KEGG:04022	ATP2B4	ATP2B4		493			ASSOCIATED_GENE	493			[A0A024R968, P23634]	493
	2.Plasma Membrane	2.Plasma Membrane, 3.Intra Cellular			ENSG00000185532	KEGG:04713	PRKG1	PRKG1		5592			ASSOCIATED_GENE	5592			[Q13976]	5592
	3.Intra Cellular	3.Intra Cellular			ENSG00000138735	KEGG:04022	PDE5A	PDE5A		8654			ASSOCIATED_GENE	8654			[G5E9C5, O76074]	8654
[AGTR1, AKT3, AVPR1A, EGFR, KITLG, PDGFD, PDGFRA, PLPP1, PLPP3]						[Group13]	KEGG:04072	Phospholipase D signaling pathway	{Group13=2.375654286976003E-11}	Phospholipase%20D%20signaling%20pathway	9	KEGG_04.09.2018	FALSE	Phospholipase%20D%20signaling%20pathway	0.00138025	0.00138025		KEGG:04072
	2.Plasma Membrane	2.Plasma Membrane, 3.Intra Cellular			ENSG00000166148	KEGG:04270	AVPR1A	AVPR1A		552			ASSOCIATED_GENE	552			[P37288, X5D2B0]	552
	1.Extracellular	1.Extracellular, 2.Plasma Membrane, 3.Intra Cellular, 5.Nucleus			ENSG00000067113	KEGG:05231	PLPP1	PLPP1		8611			ASSOCIATED_GENE	8611			[A0A024QZS3, A0A024QZU7, O14494]	8611
	2.Plasma Membrane	2.Plasma Membrane, 3.Intra Cellular			ENSG00000162407	KEGG:05231	PLPP3	PLPP3		8613			ASSOCIATED_GENE	8613			[O14495]	8613
[C1R, CD36, COLEC12, MRC1, MRC2, THBS2, TUBA1A]						[Group04]	KEGG:04145	Phagosome	{Group04=0.02131727572348049}	Phagosome	7	KEGG_04.09.2018	TRUE	Phagosome	0.0213173	0.0213173		KEGG:04145
	2.Plasma Membrane	2.Plasma Membrane, 3.Intra Cellular			ENSG00000260314	KEGG:04145	MRC1	MRC1		4360			ASSOCIATED_GENE	4360			[P22897]	4360
	1.Extracellular	1.Extracellular, 3.Intra Cellular			ENSG00000186340	KEGG:05165	THBS2	THBS2		7058			ASSOCIATED_GENE	7058			[P35442]	7058
	1.Extracellular	1.Extracellular			ENSG00000159403	KEGG:04610	C1R	C1R		715			ASSOCIATED_GENE	715			[P00736]	715
	1.Extracellular	1.Extracellular, 2.Plasma Membrane, 3.Intra Cellular			ENSG00000167552	KEGG:04540	TUBA1A	TUBA1A		7846			ASSOCIATED_GENE	7846			[Q71U36]	7846
	2.Plasma Membrane	2.Plasma Membrane, 3.Intra Cellular, 5.Nucleus			ENSG00000158270	KEGG:04145	COLEC12	COLEC12		81035			ASSOCIATED_GENE	81035			[Q5KU26]	81035
	1.Extracellular	1.Extracellular, 2.Plasma Membrane, 3.Intra Cellular			ENSG00000135218	KEGG:05144	CD36	CD36		948			ASSOCIATED_GENE	948			[A4D1B1, B7Z6C3, E9PLT1, P16671]	948
	2.Plasma Membrane	2.Plasma Membrane			ENSG00000011028	KEGG:04145	MRC2	MRC2		9902			ASSOCIATED_GENE	9902			[Q9UBG0]	9902
[AKT3, COL1A1, COL1A2, COL6A1, COL6A3, EGFR, FGF2, FGF7, FN1, GHR, GNG11, HGF, ITGA9, KITLG, LAMA2, LAMA4, LAMC1, MET, NTRK2, PDGFD, PDGFRA, THBS2]						[Group13]	KEGG:04151	PI3K-Akt signaling pathway	{Group13=2.375654286976003E-11}	PI3K-Akt%20signaling%20pathway	22	KEGG_04.09.2018	FALSE	PI3K-Akt%20signaling%20pathway	3.79873e-07	3.79873e-07		KEGG:04151
	1.Extracellular	1.Extracellular, 3.Intra Cellular			ENSG00000108821	KEGG:05165	COL1A1	COL1A1		1277			ASSOCIATED_GENE	1277			[P02452]	1277
	1.Extracellular	1.Extracellular, 3.Intra Cellular			ENSG00000164692	KEGG:05165	COL1A2	COL1A2		1278			ASSOCIATED_GENE	1278			[A0A0S2Z3H5, P08123]	1278
	1.Extracellular	1.Extracellular, 2.Plasma Membrane, 3.Intra Cellular			ENSG00000142156	KEGG:05165	COL6A1	COL6A1		1291			ASSOCIATED_GENE	1291			[P12109]	1291
	1.Extracellular	1.Extracellular, 2.Plasma Membrane, 3.Intra Cellular			ENSG00000163359	KEGG:05165	COL6A3	COL6A3		1293			ASSOCIATED_GENE	1293			[B7ZW00, D9ZGF2, P12111, Q63HQ4, Q8N4Z1]	1293
	1.Extracellular	1.Extracellular, 2.Plasma Membrane, 3.Intra Cellular			ENSG00000115414	KEGG:05222	FN1	FN1		2335			ASSOCIATED_GENE	2335			[B7ZLE5, P02751, Q6MZF4, Q6MZM7, Q6N084, Q9UQS6]	2335
	1.Extracellular	1.Extracellular, 2.Plasma Membrane, 3.Intra Cellular			ENSG00000112964	KEGG:04151	GHR	GHR		2690			ASSOCIATED_GENE	2690			[A0A087X0H5, A0A087X162, P10912]	2690
	1.Extracellular	1.Extracellular, 2.Plasma Membrane, 3.Intra Cellular			ENSG00000144668	KEGG:05165	ITGA9	ITGA9		3680			ASSOCIATED_GENE	3680			[Q13797, Q8N6H6]	3680
	1.Extracellular	1.Extracellular, 2.Plasma Membrane			ENSG00000196569	KEGG:05222	LAMA2	LAMA2		3908			ASSOCIATED_GENE	3908			[P24043, Q59H37]	3908
	1.Extracellular	1.Extracellular, 3.Intra Cellular			ENSG00000112769	KEGG:05222	LAMA4	LAMA4		3910			ASSOCIATED_GENE	3910			[A0A0A0MQS9, A0A0A0MTC7, Q16363, Q5D044]	3910
	1.Extracellular	1.Extracellular, 3.Intra Cellular			ENSG00000135862	KEGG:05222	LAMC1	LAMC1		3915			ASSOCIATED_GENE	3915			[P11047, Q6NVY8]	3915
[AGTR1, AVPR1A, CALCRL, EDNRA, GUCY1A1, GUCY1A2, PRKG1]						[Group12]	KEGG:04270	Vascular smooth muscle contraction	{Group12=1.0950811139357498E-6}	Vascular%20smooth%20muscle%20contraction	7	KEGG_04.09.2018	FALSE	Vascular%20smooth%20muscle%20contraction	0.00662134	0.00662134		KEGG:04270
	2.Plasma Membrane	2.Plasma Membrane, 3.Intra Cellular			ENSG00000064989	KEGG:04270	CALCRL	CALCRL		10203			ASSOCIATED_GENE	10203			[D3DPG9, Q16602]	10203
[BOC, CXCL12, DPYSL2, MET, NRP1, SEMA3G, SEMA6D, SLIT2, TRPC1]						[Group05]	KEGG:04360	Axon guidance	{Group05=0.0047113770336200105}	Axon%20guidance	9	KEGG_04.09.2018	TRUE	Axon%20guidance	0.00471138	0.00471138		KEGG:04360
	1.Extracellular	1.Extracellular, 2.Plasma Membrane, 3.Intra Cellular			ENSG00000092964	KEGG:04360	DPYSL2	DPYSL2		1808			ASSOCIATED_GENE	1808			[A0A1C7CYX9, Q16555, Q59GB4]	1808
	1.Extracellular	1.Extracellular			ENSG00000010319	KEGG:04360	SEMA3G	SEMA3G		56920			ASSOCIATED_GENE	56920			[Q9NS98]	56920
	1.Extracellular	1.Extracellular, 2.Plasma Membrane, 3.Intra Cellular			ENSG00000107562	KEGG:04810	CXCL12	CXCL12		6387			ASSOCIATED_GENE	6387			[P48061]	6387
	1.Extracellular	1.Extracellular, 2.Plasma Membrane			ENSG00000144935	KEGG:04360	TRPC1	TRPC1		7220			ASSOCIATED_GENE	7220			[P48995]	7220
	2.Plasma Membrane	2.Plasma Membrane, 3.Intra Cellular			ENSG00000137872	KEGG:04360	SEMA6D	SEMA6D		80031			ASSOCIATED_GENE	80031			[A0A185QE25, Q8NFY4]	80031
	1.Extracellular	1.Extracellular, 2.Plasma Membrane, 3.Intra Cellular, 5.Nucleus			ENSG00000099250	KEGG:04360	NRP1	NRP1		8829			ASSOCIATED_GENE	8829			[A8K9V7, O14786, Q59F20, Q68DN3, Q6AWA9, Q6X907]	8829
	2.Plasma Membrane	2.Plasma Membrane, 3.Intra Cellular, 5.Nucleus			ENSG00000144857	KEGG:04360	BOC	BOC		91653			ASSOCIATED_GENE	91653			[Q96DN7, Q9BWV1]	91653
	1.Extracellular	1.Extracellular, 2.Plasma Membrane, 3.Intra Cellular			ENSG00000145147	KEGG:04360	SLIT2	SLIT2		9353			ASSOCIATED_GENE	9353			[O94813]	9353
[AKT3, CAV1, CAV2, COL1A1, COL1A2, COL6A1, COL6A3, EGFR, FN1, HGF, ITGA9, LAMA2, LAMA4, LAMC1, MET, PDGFD, PDGFRA, THBS2]						[Group13]	KEGG:04510	Focal adhesion	{Group13=2.375654286976003E-11}	Focal%20adhesion	18	KEGG_04.09.2018	TRUE	Focal%20adhesion	1.7936e-08	1.7936e-08		KEGG:04510
	2.Plasma Membrane	2.Plasma Membrane, 3.Intra Cellular			ENSG00000105974	KEGG:05205	CAV1	CAV1		857			ASSOCIATED_GENE	857			[A0A024R757, A9XTE5, Q03135, Q2TNI1, Q59E85, Q7Z4F3]	857
	2.Plasma Membrane	2.Plasma Membrane, 3.Intra Cellular			ENSG00000105971	KEGG:05205	CAV2	CAV2		858			ASSOCIATED_GENE	858			[P51636, Q53X57]	858
[CD36, COL1A1, COL1A2, COL6A1, COL6A3, FN1, ITGA9, LAMA2, LAMA4, LAMC1, THBS2]						[Group13]	KEGG:04512	ECM-receptor interaction	{Group13=2.375654286976003E-11}	ECM-receptor%20interaction	11	KEGG_04.09.2018	FALSE	ECM-receptor%20interaction	2.39854e-07	2.39854e-07		KEGG:04512
[CLDN11, ITGA9, JAM2, JAM3, NEGR1, SDC2, VCAN]						[Group06]	KEGG:04514	Cell adhesion molecules (CAMs)	{Group06=0.016322081927450993}	Cell%20adhesion%20molecules%20(CAMs)	7	KEGG_04.09.2018	TRUE	Cell%20adhesion%20molecules%20(CAMs)	0.0163221	0.0163221		KEGG:04514
	1.Extracellular	1.Extracellular, 3.Intra Cellular			ENSG00000038427	KEGG:04514	VCAN	VCAN		1462			ASSOCIATED_GENE	1462			[A0A024RAL1, A0A024RAP3, A0A024RAQ9, P13611, Q59FG9, Q6MZK8, Q86W61]	1462
	1.Extracellular	1.Extracellular, 2.Plasma Membrane			ENSG00000172260	KEGG:04514	NEGR1	NEGR1		257194			ASSOCIATED_GENE	257194			[Q7Z3B1]	257194
	2.Plasma Membrane	2.Plasma Membrane			ENSG00000013297	KEGG:04514	CLDN11	CLDN11		5010			ASSOCIATED_GENE	5010			[O75508]	5010
	2.Plasma Membrane	2.Plasma Membrane			ENSG00000154721	KEGG:05120	JAM2	JAM2		58494			ASSOCIATED_GENE	58494			[P57087]	58494
	1.Extracellular	1.Extracellular, 2.Plasma Membrane, 3.Intra Cellular			ENSG00000169439	KEGG:05205	SDC2	SDC2		6383			ASSOCIATED_GENE	6383			[A0A024R9D1, E9PBI9, P34741]	6383
	1.Extracellular	1.Extracellular, 2.Plasma Membrane, 3.Intra Cellular			ENSG00000166086	KEGG:05120	JAM3	JAM3		83700			ASSOCIATED_GENE	83700			[Q9BX67]	83700
[EGFR, MET, PTPRB, SNAI2, TGFBR2, WASF2]						[Group07]	KEGG:04520	Adherens junction	{Group07=0.001961427604907911}	Adherens%20junction	6	KEGG_04.09.2018	TRUE	Adherens%20junction	0.00196143	0.00196143		KEGG:04520
	1.Extracellular	1.Extracellular, 3.Intra Cellular			ENSG00000158195	KEGG:05231	WASF2	WASF2		10163			ASSOCIATED_GENE	10163			[Q9Y6W5]	10163
	2.Plasma Membrane	2.Plasma Membrane, 3.Intra Cellular			ENSG00000127329	KEGG:04520	PTPRB	PTPRB		5787			ASSOCIATED_GENE	5787			[F8VU56, P23467, Q68D73, Q86VA4]	5787
	3.Intra Cellular	3.Intra Cellular, 5.Nucleus			ENSG00000019549	KEGG:04520	SNAI2	SNAI2		6591			ASSOCIATED_GENE	6591			[O43623]	6591
[EGFR, GUCY1A1, GUCY1A2, PDGFD, PDGFRA, PRKG1, TUBA1A]						[Group10, Group12, Group13]	KEGG:04540	Gap junction	{Group10=0.0030017109516726186, Group12=1.0950811139357498E-6, Group13=2.375654286976003E-11}	Gap%20junction	7	KEGG_04.09.2018	TRUE	Gap%20junction	0.00109508	0.00109508		KEGG:04540
[A2M, C1R, CFD, PLAT, PROS1, SERPING1, TFPI]						[Group08]	KEGG:04610	Complement and coagulation cascades	{Group08=5.730705481655317E-4}	Complement%20and%20coagulation%20cascades	7	KEGG_04.09.2018	TRUE	Complement%20and%20coagulation%20cascades	0.000573071	0.000573071		KEGG:04610
	1.Extracellular	1.Extracellular, 3.Intra Cellular			ENSG00000197766	KEGG:04610	CFD	CFD		1675			ASSOCIATED_GENE	1675			[A6XNE2, K7ERG9, P00746]	1675
	1.Extracellular	1.Extracellular, 3.Intra Cellular			ENSG00000175899	KEGG:04610	A2M	A2M		2			ASSOCIATED_GENE	2			[P01023]	2
	1.Extracellular	1.Extracellular, 3.Intra Cellular			ENSG00000104368	KEGG:05215	PLAT	PLAT		5327			ASSOCIATED_GENE	5327			[B4DN26, P00750]	5327
	1.Extracellular	1.Extracellular, 2.Plasma Membrane, 3.Intra Cellular			ENSG00000184500	KEGG:04610	PROS1	PROS1		5627			ASSOCIATED_GENE	5627			[A0A0S2Z4K3, A0A0S2Z4L3, P07225]	5627
	1.Extracellular	1.Extracellular, 2.Plasma Membrane, 3.Intra Cellular			ENSG00000003436	KEGG:04610	TFPI	TFPI		7035			ASSOCIATED_GENE	7035			[P10646]	7035
	1.Extracellular	1.Extracellular, 3.Intra Cellular			ENSG00000149131	KEGG:04610	SERPING1	SERPING1		710			ASSOCIATED_GENE	710			[E9KL26, P05155]	710
[AKT3, COL1A1, COL1A2, COL3A1, GUCY1A1, GUCY1A2, PRKG1]						[Group12]	KEGG:04611	Platelet activation	{Group12=1.0950811139357498E-6}	Platelet%20activation	7	KEGG_04.09.2018	FALSE	Platelet%20activation	0.00722782	0.00722782		KEGG:04611
	1.Extracellular	1.Extracellular, 3.Intra Cellular			ENSG00000168542	KEGG:05146	COL3A1	COL3A1		1281			ASSOCIATED_GENE	1281			[P02461]	1281
[AKT3, ASAP2, GSN, PLPP1, PLPP3, WASF2]						[Group11, Group13]	KEGG:04666	Fc gamma R-mediated phagocytosis	{Group11=0.002380422427340394, Group13=2.375654286976003E-11}	Fc%20gamma%20R-mediated%20phagocytosis	6	KEGG_04.09.2018	FALSE	Fc%20gamma%20R-mediated%20phagocytosis	0.00631022	0.00631022		KEGG:04666
	1.Extracellular	1.Extracellular, 2.Plasma Membrane, 3.Intra Cellular			ENSG00000148180	KEGG:04810	GSN	GSN		2934			ASSOCIATED_GENE	2934			[A0A0A0MS51, A0A0A0MT01, B7Z4U6, P06396]	2934
	1.Extracellular	1.Extracellular, 2.Plasma Membrane, 3.Intra Cellular, 5.Nucleus			ENSG00000151693	KEGG:04666	ASAP2	ASAP2		8853			ASSOCIATED_GENE	8853			[O43150]	8853
[GNG11, GUCY1A1, GUCY1A2, PER3, PRKG1]						[Group10, Group12]	KEGG:04713	Circadian entrainment	{Group10=0.0030017109516726186, Group12=1.0950811139357498E-6}	Circadian%20entrainment	5	KEGG_04.09.2018	FALSE	Circadian%20entrainment	0.0310801	0.0310801		KEGG:04713
	3.Intra Cellular	3.Intra Cellular			ENSG00000049246	KEGG:04713	PER3	PER3		8863			ASSOCIATED_GENE	8863			[A0A087WV69, A2I2N5, P56645]	8863
[CXCL12, EGFR, FGF2, FGF7, FN1, GSN, ITGA9, PDGFD, PDGFRA, WASF2]						[Group13]	KEGG:04810	Regulation of actin cytoskeleton	{Group13=2.375654286976003E-11}	Regulation%20of%20actin%20cytoskeleton	10	KEGG_04.09.2018	FALSE	Regulation%20of%20actin%20cytoskeleton	0.00558581	0.00558581		KEGG:04810
[AGTR1, AQP1, EDNRA, GUCY1A1, GUCY1A2]						[Group12]	KEGG:04924	Renin secretion	{Group12=1.0950811139357498E-6}	Renin%20secretion	5	KEGG_04.09.2018	FALSE	Renin%20secretion	0.00656419	0.00656419		KEGG:04924
	1.Extracellular	1.Extracellular, 2.Plasma Membrane, 3.Intra Cellular, 4.Nuclear Membrane, 5.Nucleus			ENSG00000240583	KEGG:04924	AQP1	AQP1		358			ASSOCIATED_GENE	358			[A0A024RA31, P29972]	358
[AKT3, COL1A1, COL1A2, COL3A1, EGFR, GNG11, TGFBR2]						[Group12]	KEGG:04926	Relaxin signaling pathway	{Group12=1.0950811139357498E-6}	Relaxin%20signaling%20pathway	7	KEGG_04.09.2018	FALSE	Relaxin%20signaling%20pathway	0.00967813	0.00967813		KEGG:04926
[AGTR1, AKT3, COL1A1, COL1A2, COL3A1, FN1, NOX4, TGFBR2]						[Group12, Group13]	KEGG:04933	AGE-RAGE signaling pathway in diabetic complications	{Group12=1.0950811139357498E-6, Group13=2.375654286976003E-11}	AGE-RAGE%20signaling%20pathway%20in%20diabetic%20complications	8	KEGG_04.09.2018	FALSE	AGE-RAGE%20signaling%20pathway%20in%20diabetic%20complications	0.000434894	0.000434894		KEGG:04933
	2.Plasma Membrane	2.Plasma Membrane, 3.Intra Cellular, 5.Nucleus			ENSG00000086991	KEGG:04933	NOX4	NOX4		50507			ASSOCIATED_GENE	50507			[B3KQ17, B7Z523, B7Z529, Q9NPH5]	50507
[COL12A1, COL14A1, COL15A1, COL1A1, COL1A2, COL21A1, COL3A1, COL5A1, COL5A2, COL6A1, COL6A3]						[Group09]	KEGG:04974	Protein digestion and absorption	{Group09=6.291445566628898E-7}	Protein%20digestion%20and%20absorption	11	KEGG_04.09.2018	TRUE	Protein%20digestion%20and%20absorption	6.29145e-07	6.29145e-07		KEGG:04974
	1.Extracellular	1.Extracellular, 3.Intra Cellular			ENSG00000130635	KEGG:04974	COL5A1	COL5A1		1289			ASSOCIATED_GENE	1289			[A0A024R8E5, B2ZZ86, P20908, Q59EE7]	1289
	1.Extracellular	1.Extracellular, 3.Intra Cellular			ENSG00000204262	KEGG:04974	COL5A2	COL5A2		1290			ASSOCIATED_GENE	1290			[P05997]	1290
	1.Extracellular	1.Extracellular, 3.Intra Cellular			ENSG00000111799	KEGG:04974	COL12A1	COL12A1		1303			ASSOCIATED_GENE	1303			[Q99715]	1303
	1.Extracellular	1.Extracellular, 2.Plasma Membrane, 3.Intra Cellular			ENSG00000204291	KEGG:04974	COL15A1	COL15A1		1306			ASSOCIATED_GENE	1306			[B3KTP7, P39059]	1306
	1.Extracellular	1.Extracellular, 3.Intra Cellular			ENSG00000187955	KEGG:04974	COL14A1	COL14A1		7373			ASSOCIATED_GENE	7373			[Q05707]	7373
	1.Extracellular	1.Extracellular, 3.Intra Cellular			ENSG00000124749	KEGG:05205	COL21A1	COL21A1		81578			ASSOCIATED_GENE	81578			[A0A158RFW1, B3KU30, B7ZLK3, Q96P44]	81578
[CD36, PLPP1, PLPP3]						[Group11]	KEGG:04975	Fat digestion and absorption	{Group11=0.002380422427340394}	Fat%20digestion%20and%20absorption	3	KEGG_04.09.2018	FALSE	Fat%20digestion%20and%20absorption	0.0386375	0.0386375		KEGG:04975
[CAV1, CAV2, FN1, MET, WASF2]						[Group02]	KEGG:05100	Bacterial invasion of epithelial cells	{Group02=0.011237965152754374}	Bacterial%20invasion%20of%20epithelial%20cells	5	KEGG_04.09.2018	TRUE	Bacterial%20invasion%20of%20epithelial%20cells	0.011238	0.011238		KEGG:05100
[EGFR, JAM2, JAM3, MET]						[Group13]	KEGG:05120	Epithelial cell signaling in Helicobacter pylori infection	{Group13=2.375654286976003E-11}	Epithelial%20cell%20signaling%20in%20Helicobacter%20pylori%20infection	4	KEGG_04.09.2018	FALSE	Epithelial%20cell%20signaling%20in%20Helicobacter%20pylori%20infection	0.0356156	0.0356156		KEGG:05120
[CD36, HGF, MET, SDC2, THBS2]						[Group03]	KEGG:05144	Malaria	{Group03=0.0019126907042443107}	Malaria	5	KEGG_04.09.2018	TRUE	Malaria	0.00191269	0.00191269		KEGG:05144
[COL1A1, COL1A2, COL3A1, FN1, GNAL, LAMA2, LAMA4, LAMC1]						[Group12, Group13]	KEGG:05146	Amoebiasis	{Group12=1.0950811139357498E-6, Group13=2.375654286976003E-11}	Amoebiasis	8	KEGG_04.09.2018	TRUE	Amoebiasis	0.00035268	0.00035268		KEGG:05146
	1.Extracellular	1.Extracellular, 2.Plasma Membrane, 3.Intra Cellular			ENSG00000141404	KEGG:05146	GNAL	GNAL		2774			ASSOCIATED_GENE	2774			[A8K1Y9, P38405]	2774
[AKT3, COL1A1, COL1A2, COL6A1, COL6A3, EGFR, FN1, FZD7, ITGA9, JAG1, LAMA2, LAMA4, LAMC1, THBS2]						[Group13]	KEGG:05165	Human papillomavirus infection	{Group13=2.375654286976003E-11}	Human%20papillomavirus%20infection	14	KEGG_04.09.2018	FALSE	Human%20papillomavirus%20infection	0.00518331	0.00518331		KEGG:05165
	1.Extracellular	1.Extracellular, 2.Plasma Membrane, 3.Intra Cellular, 5.Nucleus			ENSG00000101384	KEGG:05165	JAG1	JAG1		182			ASSOCIATED_GENE	182			[P78504, Q99740]	182
	2.Plasma Membrane	2.Plasma Membrane, 3.Intra Cellular			ENSG00000155760	KEGG:05226	FZD7	FZD7		8324			ASSOCIATED_GENE	8324			[O75084]	8324
[AKT3, ANK2, CAV1, CAV2, COL21A1, DCN, EGFR, FGF2, FN1, FZD7, GPC3, HGF, LUM, MET, SDC2, TIMP3]						[Group13]	KEGG:05205	Proteoglycans in cancer	{Group13=2.375654286976003E-11}	Proteoglycans%20in%20cancer	16	KEGG_04.09.2018	FALSE	Proteoglycans%20in%20cancer	6.8592e-07	6.8592e-07		KEGG:05205
	1.Extracellular	1.Extracellular, 3.Intra Cellular			ENSG00000011465	KEGG:05205	DCN	DCN		1634			ASSOCIATED_GENE	1634			[A0A024RBG6, P07585, Q6FH10]	1634
	1.Extracellular	1.Extracellular, 2.Plasma Membrane, 3.Intra Cellular			ENSG00000147257	KEGG:05205	GPC3	GPC3		2719			ASSOCIATED_GENE	2719			[B4DTD8, I6QTG3, P51654, Q53H15]	2719
	2.Plasma Membrane	2.Plasma Membrane, 3.Intra Cellular			ENSG00000145362	KEGG:05205	ANK2	ANK2		287			ASSOCIATED_GENE	287			[Q01484]	287
	1.Extracellular	1.Extracellular, 3.Intra Cellular			ENSG00000139329	KEGG:05205	LUM	LUM		4060			ASSOCIATED_GENE	4060			[P51884]	4060
	1.Extracellular	1.Extracellular, 3.Intra Cellular			ENSG00000100234	KEGG:05205	TIMP3	TIMP3		7078			ASSOCIATED_GENE	7078			[P35625]	7078
[AKT3, EGFR, PDGFD, PDGFRA, PLAT]						[Group10, Group13]	KEGG:05215	Prostate cancer	{Group10=0.0030017109516726186, Group13=2.375654286976003E-11}	Prostate%20cancer	5	KEGG_04.09.2018	FALSE	Prostate%20cancer	0.032304	0.032304		KEGG:05215
[AKT3, EGFR, FGF2, FGF7, HGF, MET, PDGFD, PDGFRA]						[Group13]	KEGG:05218	Melanoma	{Group13=2.375654286976003E-11}	Melanoma	8	KEGG_04.09.2018	FALSE	Melanoma	4.60075e-05	4.60075e-05		KEGG:05218
[AKT3, FN1, LAMA2, LAMA4, LAMC1]						[Group13]	KEGG:05222	Small cell lung cancer	{Group13=2.375654286976003E-11}	Small%20cell%20lung%20cancer	5	KEGG_04.09.2018	FALSE	Small%20cell%20lung%20cancer	0.0275855	0.0275855		KEGG:05222
[AKT3, EGFR, FGF2, FGF7, FZD7, HGF, MET, TGFBR2]						[Group13]	KEGG:05226	Gastric cancer	{Group13=2.375654286976003E-11}	Gastric%20cancer	8	KEGG_04.09.2018	FALSE	Gastric%20cancer	0.00589565	0.00589565		KEGG:05226
[AKT3, EGFR, MET, PDGFRA]						[Group13]	KEGG:05230	Central carbon metabolism in cancer	{Group13=2.375654286976003E-11}	Central%20carbon%20metabolism%20in%20cancer	4	KEGG_04.09.2018	FALSE	Central%20carbon%20metabolism%20in%20cancer	0.0308636	0.0308636		KEGG:05230
[AKT3, EGFR, PDGFD, PDGFRA, PLPP1, PLPP3, WASF2]						[Group11, Group13]	KEGG:05231	Choline metabolism in cancer	{Group11=0.002380422427340394, Group13=2.375654286976003E-11}	Choline%20metabolism%20in%20cancer	7	KEGG_04.09.2018	TRUE	Choline%20metabolism%20in%20cancer	0.00217457	0.00217457		KEGG:05231
